# Supplementary material for: Tetra­ethyl­ammonium trichlorido(η6-p-cymene)ruthenate(II)
Source: Acta Crystallogr Sect E Struct Rep Online. 2009 Nov 28;65(Pt 12):m1695. doi: 10.1107/S1600536809050168 (PMC2971931; doi:10.1107/S1600536809050168)
Supplement: Supplementary file 1 [file e-65-m1695-sup1.cif]

##############################################################################
###                                                                        ###
###        Electronic paper (Acta Crystallographica Section E)             ###
###                                                                        ###
##############################################################################
#                                                                            #
# This CIF contains the data in a paper accepted for publication in Acta     #
# Crystallographica Section E. It conforms to the requirements of Notes      #
# for Authors for Section E, and has been peer reviewed under the auspices   #
# of the IUCr Commission on Journals.                                        #
#                                                                            #
# Full details of the Crystallographic Information File format               #
# are given in the paper "The Crystallographic Information File (CIF):       #
# a New Standard Archive File for Crystallography" by S. R. Hall, F. H.      #
# Allen and I. D. Brown [Acta Cryst. (1991), A47, 655-685].                  #
#                                                                            #
# The current version of the core CIF dictionary is obtainable from          #
# ftp://ftp.iucr.org/pub/cif_core.dic. The current version number is 2.4.    #
#                                                                            #
# Software is freely available for graphical display of the structure(s) in  #
# this CIF.  For information consult the CIF home page http://www.iucr.org/  #
# cif/home.html                                                              #
#                                                                            #
# This file may be used for bona fide research purposes within the           #
# scientific community so long as proper attribution is given to the journal # 
# article from which it was obtained.                                        #
#                                                                            #
##############################################################################
                                             
data_I
_audit_creation_method     SHELXL-97
_chemical_name_systematic
;
Tetraethylammonium trichlorido(\h^6^-<i>p</i>-cymene)ruthenate(II)
;
_chemical_name_common     ?
_chemical_formula_moiety     'C8 H20 N +, Ru C10 H14 Cl3 Ru -'
_chemical_formula_sum     'C18 H34 Cl3 N Ru'
_chemical_formula_iupac     '(C8 H20 N) [Ru Cl3 (C10 H14)]'
_chemical_formula_weight     471.88
_chemical_melting_point     ?
_symmetry_cell_setting     'Monoclinic'
_symmetry_space_group_name_H-M     'P 21/n '
_symmetry_space_group_name_Hall     '-P 2yn'
loop_
    _symmetry_equiv_pos_as_xyz
    'x, y, z'
    '-x+1/2, y+1/2, -z+1/2'
    '-x, -y, -z'
    'x-1/2, -y-1/2, z-1/2'
_cell_length_a     9.58400(10)
_cell_length_b     22.3797(2)
_cell_length_c     10.20710(10)
_cell_angle_alpha     90.00
_cell_angle_beta     98.6680(10)
_cell_angle_gamma     90.00
_cell_volume     2164.28(4)
_cell_formula_units_Z     4
_cell_measurement_reflns_used     9980
_cell_measurement_theta_min     2.21
_cell_measurement_theta_max     27.40
_cell_measurement_temperature     296(2)
_exptl_crystal_description     'block'
_exptl_crystal_colour     'orange'
_exptl_crystal_size_max     0.43
_exptl_crystal_size_mid     0.25
_exptl_crystal_size_min     0.20
_exptl_crystal_density_diffrn     1.448
_exptl_crystal_density_meas     ?
_exptl_crystal_density_method     'not measured'
_exptl_crystal_F_000     976
_exptl_absorpt_coefficient_mu     1.094
_exptl_absorpt_correction_type     'multi-scan'
_exptl_absorpt_process_details     '(SADABS; Sheldrick, 1996)'
_exptl_absorpt_correction_T_min     0.6504
_exptl_absorpt_correction_T_max     0.8108
_exptl_special_details
;
;
_diffrn_ambient_temperature     296(2)
_diffrn_radiation_type     MoK\a
_diffrn_radiation_wavelength     0.71073
_diffrn_radiation_source     'fine-focus sealed tube'
_diffrn_radiation_monochromator     graphite
_diffrn_measurement_device_type     'Bruker SMART CCD area-detector'
_diffrn_measurement_method     'phi and omega scans'
_diffrn_detector_area_resol_mean     ?
_diffrn_reflns_number     21600
_diffrn_reflns_av_R_equivalents     0.0213
_diffrn_reflns_av_sigmaI/netI     0.0185
_diffrn_reflns_theta_min     1.82
_diffrn_reflns_theta_max     27.55
_diffrn_reflns_theta_full     27.55
_diffrn_measured_fraction_theta_max     0.996
_diffrn_measured_fraction_theta_full     0.996
_diffrn_reflns_limit_h_min     -12
_diffrn_reflns_limit_h_max     12
_diffrn_reflns_limit_k_min     -29
_diffrn_reflns_limit_k_max     25
_diffrn_reflns_limit_l_min     -11
_diffrn_reflns_limit_l_max     13
_diffrn_standards_number     ?
_diffrn_standards_interval_count     ?
_diffrn_standards_interval_time     ?
_diffrn_standards_decay_%     ?
_refine_special_details
;
Refinement of <i>F</i>^2^ against ALL reflections. The weighted <i>R</i>-factor
<i>wR</i> and goodness of fit <i>S</i> are based on <i>F</i>^2^, conventional
<i>R</i>-factors <i>R</i> are based on <i>F</i>, with <i>F</i> set to zero for
negative <i>F</i>^2^. The threshold expression of <i>F</i>^2^ >
\s(<i>F</i>^2^) is used only for calculating <i>R</i>-factors(gt) <i>etc</i>.
and is not relevant to the choice of reflections for refinement.
<i>R</i>-factors based on <i>F</i>^2^ are statistically about twice as large
as those based on <i>F</i>, and <i>R</i>- factors based on ALL data will be
even larger.
;
_reflns_number_total     4985
_reflns_number_gt     4341
_reflns_threshold_expression     I>2sigma(I)
_refine_ls_structure_factor_coef     Fsqd
_refine_ls_matrix_type     full
_refine_ls_R_factor_all     0.0285
_refine_ls_R_factor_gt     0.0228
_refine_ls_wR_factor_gt     0.0533
_refine_ls_wR_factor_ref     0.0559
_refine_ls_goodness_of_fit_ref     1.019
_refine_ls_restrained_S_all     1.019
_refine_ls_number_reflns     4985
_refine_ls_number_parameters     215
_refine_ls_number_restraints     0
_refine_ls_hydrogen_treatment     constr
_refine_ls_weighting_scheme     calc
_refine_ls_weighting_details
         'calc w=1/[\s^2^(Fo^2^)+(0.0263P)^2^+0.6416P] where P=(Fo^2^+2Fc^2^)/3'
_atom_sites_solution_hydrogens     geom
_atom_sites_solution_primary     direct
_atom_sites_solution_secondary     difmap
_refine_ls_shift/su_max     0.001
_refine_ls_shift/su_mean     0.000
_refine_diff_density_max     0.381
_refine_diff_density_min     -0.289
_refine_ls_extinction_method     none
_refine_ls_extinction_coef     ?
loop_
    _atom_type_symbol
    _atom_type_description
    _atom_type_scat_dispersion_real
    _atom_type_scat_dispersion_imag
    _atom_type_scat_source
    'C' 'C' 0.0033 0.0016
                         'International Tables Vol C Tables 4.2.6.8 and 6.1.1.4'
    'H' 'H' 0.0000 0.0000
                         'International Tables Vol C Tables 4.2.6.8 and 6.1.1.4'
    'N' 'N' 0.0061 0.0033
                         'International Tables Vol C Tables 4.2.6.8 and 6.1.1.4'
    'Cl' 'Cl' 0.1484 0.1585
                         'International Tables Vol C Tables 4.2.6.8 and 6.1.1.4'
    'Ru' 'Ru' -1.2594 0.8363
                         'International Tables Vol C Tables 4.2.6.8 and 6.1.1.4'
_computing_data_collection     'SMART (Bruker, 1998)'
_computing_cell_refinement     'SAINT-Plus (Bruker, 1998)'
_computing_data_reduction     'SAINT-Plus (Bruker, 1998)'
_computing_structure_solution     'SHELXS97 (Sheldrick, 2008)'
_computing_structure_refinement     'SHELXL97 (Sheldrick, 2008)'
_computing_molecular_graphics     'SHELXTL (Sheldrick, 2008)'
_computing_publication_material     'SHELXTL (Sheldrick, 2008)'
loop_
    _atom_site_type_symbol
    _atom_site_label
    _atom_site_fract_x
    _atom_site_fract_y
    _atom_site_fract_z
    _atom_site_U_iso_or_equiv
    _atom_site_adp_type
    _atom_site_calc_flag
    _atom_site_refinement_flags
    _atom_site_occupancy
    _atom_site_disorder_assembly
    _atom_site_disorder_group
    Ru Ru1 0.825774(14) 0.078698(6) 0.112583(14) 0.03365(5) Uani d . 1 . .
    Cl Cl1 0.77065(6) 0.17844(2) 0.18611(7) 0.06579(16) Uani d . 1 . .
    Cl Cl2 0.93200(5) 0.12669(2) -0.06104(5) 0.04993(12) Uani d . 1 . .
    Cl Cl3 1.05200(5) 0.08727(2) 0.25339(5) 0.04920(12) Uani d . 1 . .
    N N1 0.31839(16) 0.23549(7) 0.13845(16) 0.0425(3) Uani d . 1 . .
    C C1 0.6908(2) 0.02804(8) -0.04218(19) 0.0441(4) Uani d . 1 . .
    C C2 0.8053(2) -0.00847(8) 0.01545(19) 0.0423(4) Uani d . 1 . .
    H H2 0.8615 -0.0275 -0.0386 0.051 Uiso calc R 1 . .
    C C3 0.83385(19) -0.01594(8) 0.15289(19) 0.0410(4) Uani d . 1 . .
    H H3 0.9099 -0.0397 0.1883 0.049 Uiso calc R 1 . .
    C C4 0.7509(2) 0.01140(8) 0.24034(19) 0.0428(4) Uani d . 1 . .
    C C5 0.6385(2) 0.04798(9) 0.1819(2) 0.0463(4) Uani d . 1 . .
    H H5 0.5831 0.0674 0.2360 0.056 Uiso calc R 1 . .
    C C6 0.60824(19) 0.05587(9) 0.0431(2) 0.0459(4) Uani d . 1 . .
    H H6 0.5326 0.0798 0.0077 0.055 Uiso calc R 1 . .
    C C7 0.6659(3) 0.03821(12) -0.1883(2) 0.0685(7) Uani d . 1 . .
    H H7A 0.6319 0.0020 -0.2325 0.103 Uiso calc R 1 . .
    H H7B 0.7526 0.0499 -0.2172 0.103 Uiso calc R 1 . .
    H H7C 0.5969 0.0692 -0.2091 0.103 Uiso calc R 1 . .
    C C8 0.7882(3) 0.00190(11) 0.3880(2) 0.0610(6) Uani d . 1 . .
    H H8 0.8898 -0.0062 0.4062 0.073 Uiso calc R 1 . .
    C C9 0.7137(3) -0.05322(14) 0.4288(3) 0.0890(9) Uani d . 1 . .
    H H9A 0.7473 -0.0621 0.5202 0.134 Uiso calc R 1 . .
    H H9B 0.7326 -0.0864 0.3747 0.134 Uiso calc R 1 . .
    H H9C 0.6138 -0.0460 0.4176 0.134 Uiso calc R 1 . .
    C C10 0.7606(5) 0.05526(15) 0.4702(3) 0.1227(15) Uani d . 1 . .
    H H10A 0.8053 0.0899 0.4395 0.184 Uiso calc R 1 . .
    H H10B 0.7981 0.0480 0.5613 0.184 Uiso calc R 1 . .
    H H10C 0.6607 0.0620 0.4620 0.184 Uiso calc R 1 . .
    C C11 0.3550(2) 0.18162(9) 0.0607(2) 0.0576(5) Uani d . 1 . .
    H H11A 0.4569 0.1793 0.0676 0.069 Uiso calc R 1 . .
    H H11B 0.3237 0.1460 0.1021 0.069 Uiso calc R 1 . .
    C C12 0.2929(3) 0.18074(11) -0.0842(2) 0.0627(6) Uani d . 1 . .
    H H12A 0.1919 0.1783 -0.0928 0.094 Uiso calc R 1 . .
    H H12B 0.3283 0.1467 -0.1261 0.094 Uiso calc R 1 . .
    H H12C 0.3190 0.2166 -0.1259 0.094 Uiso calc R 1 . .
    C C13 0.1606(2) 0.23458(10) 0.1427(2) 0.0572(5) Uani d . 1 . .
    H H13A 0.1115 0.2368 0.0525 0.069 Uiso calc R 1 . .
    H H13B 0.1368 0.1965 0.1790 0.069 Uiso calc R 1 . .
    C C14 0.1062(3) 0.28363(14) 0.2219(3) 0.0836(8) Uani d . 1 . .
    H H14A 0.1545 0.2823 0.3114 0.125 Uiso calc R 1 . .
    H H14B 0.0068 0.2783 0.2218 0.125 Uiso calc R 1 . .
    H H14C 0.1227 0.3216 0.1832 0.125 Uiso calc R 1 . .
    C C15 0.3564(2) 0.29344(9) 0.0761(2) 0.0579(5) Uani d . 1 . .
    H H15A 0.2973 0.2974 -0.0094 0.069 Uiso calc R 1 . .
    H H15B 0.3331 0.3262 0.1312 0.069 Uiso calc R 1 . .
    C C16 0.5080(3) 0.30030(12) 0.0562(3) 0.0790(8) Uani d . 1 . .
    H H16A 0.5672 0.3019 0.1408 0.118 Uiso calc R 1 . .
    H H16B 0.5186 0.3365 0.0082 0.118 Uiso calc R 1 . .
    H H16C 0.5349 0.2668 0.0067 0.118 Uiso calc R 1 . .
    C C17 0.4038(2) 0.23164(10) 0.2766(2) 0.0566(5) Uani d . 1 . .
    H H17A 0.5030 0.2290 0.2678 0.068 Uiso calc R 1 . .
    H H17B 0.3906 0.2684 0.3234 0.068 Uiso calc R 1 . .
    C C18 0.3678(3) 0.17998(12) 0.3599(2) 0.0766(8) Uani d . 1 . .
    H H18A 0.2708 0.1829 0.3726 0.115 Uiso calc R 1 . .
    H H18B 0.4274 0.1810 0.4444 0.115 Uiso calc R 1 . .
    H H18C 0.3824 0.1431 0.3158 0.115 Uiso calc R 1 . .
loop_
    _atom_site_aniso_label
    _atom_site_aniso_U_11
    _atom_site_aniso_U_22
    _atom_site_aniso_U_33
    _atom_site_aniso_U_12
    _atom_site_aniso_U_13
    _atom_site_aniso_U_23
    Ru1 0.03190(8) 0.02950(8) 0.03954(8) -0.00283(5) 0.00533(5) -0.00182(5)
    Cl1 0.0585(3) 0.0406(3) 0.0989(5) 0.0030(2) 0.0137(3) -0.0210(3)
    Cl2 0.0508(3) 0.0453(3) 0.0540(3) -0.0087(2) 0.0087(2) 0.0129(2)
    Cl3 0.0441(3) 0.0497(3) 0.0499(3) -0.0087(2) -0.0057(2) -0.0015(2)
    N1 0.0421(8) 0.0339(8) 0.0505(9) -0.0038(6) 0.0039(7) 0.0003(7)
    C1 0.0442(10) 0.0453(10) 0.0416(10) -0.0154(8) 0.0022(8) -0.0011(8)
    C2 0.0455(10) 0.0344(9) 0.0487(11) -0.0097(8) 0.0131(8) -0.0094(8)
    C3 0.0425(10) 0.0290(9) 0.0506(10) -0.0036(7) 0.0046(8) 0.0001(7)
    C4 0.0476(10) 0.0392(10) 0.0427(10) -0.0125(8) 0.0098(8) -0.0011(8)
    C5 0.0388(10) 0.0467(11) 0.0571(12) -0.0088(8) 0.0193(9) -0.0090(9)
    C6 0.0317(9) 0.0445(10) 0.0598(12) -0.0040(8) 0.0017(8) 0.0009(9)
    C7 0.0750(16) 0.0813(17) 0.0453(12) -0.0296(13) -0.0041(11) 0.0054(11)
    C8 0.0694(15) 0.0704(15) 0.0428(11) -0.0186(12) 0.0074(10) 0.0022(10)
    C9 0.107(2) 0.093(2) 0.0583(15) -0.0324(17) -0.0146(15) 0.0351(15)
    C10 0.228(5) 0.098(2) 0.0498(16) -0.030(3) 0.047(2) -0.0173(16)
    C11 0.0643(14) 0.0416(11) 0.0652(14) 0.0036(10) 0.0047(11) -0.0064(10)
    C12 0.0642(14) 0.0671(15) 0.0575(13) -0.0073(11) 0.0116(11) -0.0101(11)
    C13 0.0472(11) 0.0541(12) 0.0696(14) -0.0064(10) 0.0060(10) 0.0012(11)
    C14 0.0657(16) 0.098(2) 0.093(2) 0.0031(15) 0.0288(14) -0.0178(16)
    C15 0.0601(13) 0.0395(11) 0.0749(15) -0.0028(9) 0.0124(11) 0.0111(10)
    C16 0.0641(15) 0.0775(18) 0.098(2) -0.0149(13) 0.0197(14) 0.0261(15)
    C17 0.0574(13) 0.0534(12) 0.0559(12) -0.0111(10) -0.0021(10) -0.0020(10)
    C18 0.0853(18) 0.0824(18) 0.0569(14) -0.0217(14) -0.0058(13) 0.0169(13)
_geom_special_details
;
All e.s.d.'s (except the e.s.d. in the dihedral angle between two l.s. planes)
are estimated using the full covariance matrix. The cell e.s.d.'s are taken
into account individually in the estimation of e.s.d.'s in distances, angles
and torsion angles; correlations between e.s.d.'s in cell parameters are only
used when they are defined by crystal symmetry. An approximate (isotropic)
treatment of cell e.s.d.'s is used for estimating e.s.d.'s involving l.s.
planes.
;
loop_
    _geom_bond_atom_site_label_1
    _geom_bond_atom_site_label_2
    _geom_bond_site_symmetry_2
    _geom_bond_distance
    _geom_bond_publ_flag
    Ru1 C5 . 2.1390(17) ?
    Ru1 C3 . 2.1568(17) ?
    Ru1 C6 . 2.1598(18) ?
    Ru1 C4 . 2.1829(18) ?
    Ru1 C2 . 2.1837(17) ?
    Ru1 C1 . 2.1994(18) ?
    Ru1 Cl3 . 2.4216(5) yes
    Ru1 Cl2 . 2.4238(5) yes
    Ru1 Cl1 . 2.4381(5) yes
    N1 C15 . 1.513(2) ?
    N1 C11 . 1.513(3) ?
    N1 C13 . 1.520(2) ?
    N1 C17 . 1.522(3) ?
    C1 C6 . 1.407(3) ?
    C1 C2 . 1.423(3) ?
    C1 C7 . 1.492(3) ?
    C2 C3 . 1.398(3) ?
    C2 H2 . 0.9300 ?
    C3 C4 . 1.420(3) ?
    C3 H3 . 0.9300 ?
    C4 C5 . 1.412(3) ?
    C4 C8 . 1.511(3) ?
    C5 C6 . 1.413(3) ?
    C5 H5 . 0.9300 ?
    C6 H6 . 0.9300 ?
    C7 H7A . 0.9600 ?
    C7 H7B . 0.9600 ?
    C7 H7C . 0.9600 ?
    C8 C10 . 1.505(4) ?
    C8 C9 . 1.515(3) ?
    C8 H8 . 0.9800 ?
    C9 H9A . 0.9600 ?
    C9 H9B . 0.9600 ?
    C9 H9C . 0.9600 ?
    C10 H10A . 0.9600 ?
    C10 H10B . 0.9600 ?
    C10 H10C . 0.9600 ?
    C11 C12 . 1.509(3) ?
    C11 H11A . 0.9700 ?
    C11 H11B . 0.9700 ?
    C12 H12A . 0.9600 ?
    C12 H12B . 0.9600 ?
    C12 H12C . 0.9600 ?
    C13 C14 . 1.503(3) ?
    C13 H13A . 0.9700 ?
    C13 H13B . 0.9700 ?
    C14 H14A . 0.9600 ?
    C14 H14B . 0.9600 ?
    C14 H14C . 0.9600 ?
    C15 C16 . 1.505(3) ?
    C15 H15A . 0.9700 ?
    C15 H15B . 0.9700 ?
    C16 H16A . 0.9600 ?
    C16 H16B . 0.9600 ?
    C16 H16C . 0.9600 ?
    C17 C18 . 1.506(3) ?
    C17 H17A . 0.9700 ?
    C17 H17B . 0.9700 ?
    C18 H18A . 0.9600 ?
    C18 H18B . 0.9600 ?
    C18 H18C . 0.9600 ?
loop_
    _geom_angle_atom_site_label_1
    _geom_angle_atom_site_label_2
    _geom_angle_atom_site_label_3
    _geom_angle_site_symmetry_1
    _geom_angle_site_symmetry_3
    _geom_angle
    _geom_angle_publ_flag
    C5 Ru1 C3 . . 68.23(7) ?
    C5 Ru1 C6 . . 38.38(8) ?
    C3 Ru1 C6 . . 80.53(7) ?
    C5 Ru1 C4 . . 38.11(8) ?
    C3 Ru1 C4 . . 38.20(7) ?
    C6 Ru1 C4 . . 69.20(7) ?
    C5 Ru1 C2 . . 80.83(7) ?
    C3 Ru1 C2 . . 37.58(7) ?
    C6 Ru1 C2 . . 67.89(7) ?
    C4 Ru1 C2 . . 68.89(7) ?
    C5 Ru1 C1 . . 68.90(7) ?
    C3 Ru1 C1 . . 68.36(7) ?
    C6 Ru1 C1 . . 37.66(7) ?
    C4 Ru1 C1 . . 82.12(7) ?
    C2 Ru1 C1 . . 37.87(7) ?
    C5 Ru1 Cl3 . . 123.36(6) ?
    C3 Ru1 Cl3 . . 87.79(5) ?
    C6 Ru1 Cl3 . . 161.29(6) ?
    C4 Ru1 Cl3 . . 92.61(5) ?
    C2 Ru1 Cl3 . . 110.56(5) ?
    C1 Ru1 Cl3 . . 147.57(6) ?
    C5 Ru1 Cl2 . . 148.21(6) ?
    C3 Ru1 Cl2 . . 124.59(5) ?
    C6 Ru1 Cl2 . . 110.85(6) ?
    C4 Ru1 Cl2 . . 162.66(5) ?
    C2 Ru1 Cl2 . . 94.75(5) ?
    C1 Ru1 Cl2 . . 88.26(5) ?
    Cl3 Ru1 Cl2 . . 87.805(18) yes
    C5 Ru1 Cl1 . . 87.77(5) ?
    C3 Ru1 Cl1 . . 147.52(5) ?
    C6 Ru1 Cl1 . . 94.26(6) ?
    C4 Ru1 Cl1 . . 109.99(5) ?
    C2 Ru1 Cl1 . . 161.60(5) ?
    C1 Ru1 Cl1 . . 124.18(6) ?
    Cl3 Ru1 Cl1 . . 87.763(19) yes
    Cl2 Ru1 Cl1 . . 87.35(2) yes
    C15 N1 C11 . . 111.91(16) ?
    C15 N1 C13 . . 109.08(15) ?
    C11 N1 C13 . . 108.33(15) ?
    C15 N1 C17 . . 107.95(15) ?
    C11 N1 C17 . . 107.80(16) ?
    C13 N1 C17 . . 111.80(16) ?
    C6 C1 C2 . . 117.97(17) ?
    C6 C1 C7 . . 122.1(2) ?
    C2 C1 C7 . . 119.9(2) ?
    C6 C1 Ru1 . . 69.65(10) ?
    C2 C1 Ru1 . . 70.46(10) ?
    C7 C1 Ru1 . . 128.89(14) ?
    C3 C2 C1 . . 120.37(17) ?
    C3 C2 Ru1 . . 70.17(10) ?
    C1 C2 Ru1 . . 71.66(10) ?
    C3 C2 H2 . . 119.8 ?
    C1 C2 H2 . . 119.8 ?
    Ru1 C2 H2 . . 131.1 ?
    C2 C3 C4 . . 122.40(18) ?
    C2 C3 Ru1 . . 72.26(10) ?
    C4 C3 Ru1 . . 71.90(10) ?
    C2 C3 H3 . . 118.8 ?
    C4 C3 H3 . . 118.8 ?
    Ru1 C3 H3 . . 129.7 ?
    C5 C4 C3 . . 116.60(17) ?
    C5 C4 C8 . . 123.66(18) ?
    C3 C4 C8 . . 119.71(19) ?
    C5 C4 Ru1 . . 69.26(10) ?
    C3 C4 Ru1 . . 69.90(10) ?
    C8 C4 Ru1 . . 130.04(13) ?
    C4 C5 C6 . . 121.64(17) ?
    C4 C5 Ru1 . . 72.63(10) ?
    C6 C5 Ru1 . . 71.61(10) ?
    C4 C5 H5 . . 119.2 ?
    C6 C5 H5 . . 119.2 ?
    Ru1 C5 H5 . . 129.0 ?
    C1 C6 C5 . . 121.00(18) ?
    C1 C6 Ru1 . . 72.70(10) ?
    C5 C6 Ru1 . . 70.02(10) ?
    C1 C6 H6 . . 119.5 ?
    C5 C6 H6 . . 119.5 ?
    Ru1 C6 H6 . . 130.5 ?
    C1 C7 H7A . . 109.5 ?
    C1 C7 H7B . . 109.5 ?
    H7A C7 H7B . . 109.5 ?
    C1 C7 H7C . . 109.5 ?
    H7A C7 H7C . . 109.5 ?
    H7B C7 H7C . . 109.5 ?
    C10 C8 C4 . . 114.1(2) ?
    C10 C8 C9 . . 111.2(2) ?
    C4 C8 C9 . . 109.79(18) ?
    C10 C8 H8 . . 107.1 ?
    C4 C8 H8 . . 107.1 ?
    C9 C8 H8 . . 107.1 ?
    C8 C9 H9A . . 109.5 ?
    C8 C9 H9B . . 109.5 ?
    H9A C9 H9B . . 109.5 ?
    C8 C9 H9C . . 109.5 ?
    H9A C9 H9C . . 109.5 ?
    H9B C9 H9C . . 109.5 ?
    C8 C10 H10A . . 109.5 ?
    C8 C10 H10B . . 109.5 ?
    H10A C10 H10B . . 109.5 ?
    C8 C10 H10C . . 109.5 ?
    H10A C10 H10C . . 109.5 ?
    H10B C10 H10C . . 109.5 ?
    C12 C11 N1 . . 115.85(18) ?
    C12 C11 H11A . . 108.3 ?
    N1 C11 H11A . . 108.3 ?
    C12 C11 H11B . . 108.3 ?
    N1 C11 H11B . . 108.3 ?
    H11A C11 H11B . . 107.4 ?
    C11 C12 H12A . . 109.5 ?
    C11 C12 H12B . . 109.5 ?
    H12A C12 H12B . . 109.5 ?
    C11 C12 H12C . . 109.5 ?
    H12A C12 H12C . . 109.5 ?
    H12B C12 H12C . . 109.5 ?
    C14 C13 N1 . . 115.65(19) ?
    C14 C13 H13A . . 108.4 ?
    N1 C13 H13A . . 108.4 ?
    C14 C13 H13B . . 108.4 ?
    N1 C13 H13B . . 108.4 ?
    H13A C13 H13B . . 107.4 ?
    C13 C14 H14A . . 109.5 ?
    C13 C14 H14B . . 109.5 ?
    H14A C14 H14B . . 109.5 ?
    C13 C14 H14C . . 109.5 ?
    H14A C14 H14C . . 109.5 ?
    H14B C14 H14C . . 109.5 ?
    C16 C15 N1 . . 116.26(18) ?
    C16 C15 H15A . . 108.2 ?
    N1 C15 H15A . . 108.2 ?
    C16 C15 H15B . . 108.2 ?
    N1 C15 H15B . . 108.2 ?
    H15A C15 H15B . . 107.4 ?
    C15 C16 H16A . . 109.5 ?
    C15 C16 H16B . . 109.5 ?
    H16A C16 H16B . . 109.5 ?
    C15 C16 H16C . . 109.5 ?
    H16A C16 H16C . . 109.5 ?
    H16B C16 H16C . . 109.5 ?
    C18 C17 N1 . . 115.44(17) ?
    C18 C17 H17A . . 108.4 ?
    N1 C17 H17A . . 108.4 ?
    C18 C17 H17B . . 108.4 ?
    N1 C17 H17B . . 108.4 ?
    H17A C17 H17B . . 107.5 ?
    C17 C18 H18A . . 109.5 ?
    C17 C18 H18B . . 109.5 ?
    H18A C18 H18B . . 109.5 ?
    C17 C18 H18C . . 109.5 ?
    H18A C18 H18C . . 109.5 ?
    H18B C18 H18C . . 109.5 ?
loop_
    _geom_torsion_atom_site_label_1
    _geom_torsion_atom_site_label_2
    _geom_torsion_atom_site_label_3
    _geom_torsion_atom_site_label_4
    _geom_torsion_site_symmetry_1
    _geom_torsion_site_symmetry_2
    _geom_torsion_site_symmetry_3
    _geom_torsion_site_symmetry_4
    _geom_torsion
    _geom_torsion_publ_flag
    C5 Ru1 C1 C6 . . . . 28.91(12) ?
    C3 Ru1 C1 C6 . . . . 102.96(12) ?
    C4 Ru1 C1 C6 . . . . 65.97(12) ?
    C2 Ru1 C1 C6 . . . . 131.49(17) ?
    Cl3 Ru1 C1 C6 . . . . 148.37(10) ?
    Cl2 Ru1 C1 C6 . . . . -128.49(11) ?
    Cl1 Ru1 C1 C6 . . . . -42.89(13) ?
    C5 Ru1 C1 C2 . . . . -102.58(12) ?
    C3 Ru1 C1 C2 . . . . -28.52(11) ?
    C6 Ru1 C1 C2 . . . . -131.49(17) ?
    C4 Ru1 C1 C2 . . . . -65.52(11) ?
    Cl3 Ru1 C1 C2 . . . . 16.88(16) ?
    Cl2 Ru1 C1 C2 . . . . 100.02(10) ?
    Cl1 Ru1 C1 C2 . . . . -174.37(9) ?
    C5 Ru1 C1 C7 . . . . 144.2(2) ?
    C3 Ru1 C1 C7 . . . . -141.7(2) ?
    C6 Ru1 C1 C7 . . . . 115.3(3) ?
    C4 Ru1 C1 C7 . . . . -178.7(2) ?
    C2 Ru1 C1 C7 . . . . -113.2(3) ?
    Cl3 Ru1 C1 C7 . . . . -96.3(2) ?
    Cl2 Ru1 C1 C7 . . . . -13.2(2) ?
    Cl1 Ru1 C1 C7 . . . . 72.5(2) ?
    C6 C1 C2 C3 . . . . -0.2(3) ?
    C7 C1 C2 C3 . . . . 176.88(17) ?
    Ru1 C1 C2 C3 . . . . 52.52(15) ?
    C6 C1 C2 Ru1 . . . . -52.68(15) ?
    C7 C1 C2 Ru1 . . . . 124.36(17) ?
    C5 Ru1 C2 C3 . . . . -66.02(12) ?
    C6 Ru1 C2 C3 . . . . -103.69(12) ?
    C4 Ru1 C2 C3 . . . . -28.40(11) ?
    C1 Ru1 C2 C3 . . . . -133.30(16) ?
    Cl3 Ru1 C2 C3 . . . . 56.28(11) ?
    Cl2 Ru1 C2 C3 . . . . 145.71(10) ?
    Cl1 Ru1 C2 C3 . . . . -118.41(17) ?
    C5 Ru1 C2 C1 . . . . 67.27(11) ?
    C3 Ru1 C2 C1 . . . . 133.30(16) ?
    C6 Ru1 C2 C1 . . . . 29.60(11) ?
    C4 Ru1 C2 C1 . . . . 104.89(12) ?
    Cl3 Ru1 C2 C1 . . . . -170.43(9) ?
    Cl2 Ru1 C2 C1 . . . . -81.00(10) ?
    Cl1 Ru1 C2 C1 . . . . 14.9(2) ?
    C1 C2 C3 C4 . . . . 0.7(3) ?
    Ru1 C2 C3 C4 . . . . 53.89(15) ?
    C1 C2 C3 Ru1 . . . . -53.20(15) ?
    C5 Ru1 C3 C2 . . . . 103.75(13) ?
    C6 Ru1 C3 C2 . . . . 65.86(12) ?
    C4 Ru1 C3 C2 . . . . 134.14(17) ?
    C1 Ru1 C3 C2 . . . . 28.73(11) ?
    Cl3 Ru1 C3 C2 . . . . -128.80(11) ?
    Cl2 Ru1 C3 C2 . . . . -43.00(13) ?
    Cl1 Ru1 C3 C2 . . . . 148.87(9) ?
    C5 Ru1 C3 C4 . . . . -30.39(11) ?
    C6 Ru1 C3 C4 . . . . -68.28(12) ?
    C2 Ru1 C3 C4 . . . . -134.14(17) ?
    C1 Ru1 C3 C4 . . . . -105.41(12) ?
    Cl3 Ru1 C3 C4 . . . . 97.05(11) ?
    Cl2 Ru1 C3 C4 . . . . -177.15(9) ?
    Cl1 Ru1 C3 C4 . . . . 14.72(17) ?
    C2 C3 C4 C5 . . . . -1.3(3) ?
    Ru1 C3 C4 C5 . . . . 52.77(14) ?
    C2 C3 C4 C8 . . . . -179.49(17) ?
    Ru1 C3 C4 C8 . . . . -125.45(17) ?
    C2 C3 C4 Ru1 . . . . -54.04(15) ?
    C3 Ru1 C4 C5 . . . . -130.42(17) ?
    C6 Ru1 C4 C5 . . . . -29.01(11) ?
    C2 Ru1 C4 C5 . . . . -102.45(12) ?
    C1 Ru1 C4 C5 . . . . -65.65(12) ?
    Cl3 Ru1 C4 C5 . . . . 146.49(10) ?
    Cl2 Ru1 C4 C5 . . . . -122.52(17) ?
    Cl1 Ru1 C4 C5 . . . . 57.93(11) ?
    C5 Ru1 C4 C3 . . . . 130.42(17) ?
    C6 Ru1 C4 C3 . . . . 101.42(12) ?
    C2 Ru1 C4 C3 . . . . 27.98(11) ?
    C1 Ru1 C4 C3 . . . . 64.77(12) ?
    Cl3 Ru1 C4 C3 . . . . -83.08(11) ?
    Cl2 Ru1 C4 C3 . . . . 7.9(2) ?
    Cl1 Ru1 C4 C3 . . . . -171.65(10) ?
    C5 Ru1 C4 C8 . . . . -117.1(2) ?
    C3 Ru1 C4 C8 . . . . 112.5(2) ?
    C6 Ru1 C4 C8 . . . . -146.1(2) ?
    C2 Ru1 C4 C8 . . . . 140.4(2) ?
    C1 Ru1 C4 C8 . . . . 177.2(2) ?
    Cl3 Ru1 C4 C8 . . . . 29.4(2) ?
    Cl2 Ru1 C4 C8 . . . . 120.4(2) ?
    Cl1 Ru1 C4 C8 . . . . -59.2(2) ?
    C3 C4 C5 C6 . . . . 1.4(3) ?
    C8 C4 C5 C6 . . . . 179.53(18) ?
    Ru1 C4 C5 C6 . . . . 54.47(16) ?
    C3 C4 C5 Ru1 . . . . -53.09(14) ?
    C8 C4 C5 Ru1 . . . . 125.06(18) ?
    C3 Ru1 C5 C4 . . . . 30.46(11) ?
    C6 Ru1 C5 C4 . . . . 133.10(17) ?
    C2 Ru1 C5 C4 . . . . 67.33(11) ?
    C1 Ru1 C5 C4 . . . . 104.70(12) ?
    Cl3 Ru1 C5 C4 . . . . -41.32(12) ?
    Cl2 Ru1 C5 C4 . . . . 151.52(10) ?
    Cl1 Ru1 C5 C4 . . . . -127.16(11) ?
    C3 Ru1 C5 C6 . . . . -102.64(12) ?
    C4 Ru1 C5 C6 . . . . -133.10(17) ?
    C2 Ru1 C5 C6 . . . . -65.77(12) ?
    C1 Ru1 C5 C6 . . . . -28.40(11) ?
    Cl3 Ru1 C5 C6 . . . . -174.42(9) ?
    Cl2 Ru1 C5 C6 . . . . 18.41(17) ?
    Cl1 Ru1 C5 C6 . . . . 99.74(11) ?
    C2 C1 C6 C5 . . . . 0.3(3) ?
    C7 C1 C6 C5 . . . . -176.69(18) ?
    Ru1 C1 C6 C5 . . . . -52.79(16) ?
    C2 C1 C6 Ru1 . . . . 53.07(14) ?
    C7 C1 C6 Ru1 . . . . -123.90(18) ?
    C4 C5 C6 C1 . . . . -0.9(3) ?
    Ru1 C5 C6 C1 . . . . 54.01(16) ?
    C4 C5 C6 Ru1 . . . . -54.94(16) ?
    C5 Ru1 C6 C1 . . . . -133.41(17) ?
    C3 Ru1 C6 C1 . . . . -66.68(12) ?
    C4 Ru1 C6 C1 . . . . -104.60(12) ?
    C2 Ru1 C6 C1 . . . . -29.76(11) ?
    Cl3 Ru1 C6 C1 . . . . -118.74(17) ?
    Cl2 Ru1 C6 C1 . . . . 56.84(12) ?
    Cl1 Ru1 C6 C1 . . . . 145.63(11) ?
    C3 Ru1 C6 C5 . . . . 66.73(12) ?
    C4 Ru1 C6 C5 . . . . 28.82(11) ?
    C2 Ru1 C6 C5 . . . . 103.65(13) ?
    C1 Ru1 C6 C5 . . . . 133.41(17) ?
    Cl3 Ru1 C6 C5 . . . . 14.7(2) ?
    Cl2 Ru1 C6 C5 . . . . -169.74(10) ?
    Cl1 Ru1 C6 C5 . . . . -80.96(11) ?
    C5 C4 C8 C10 . . . . -32.8(3) ?
    C3 C4 C8 C10 . . . . 145.3(2) ?
    Ru1 C4 C8 C10 . . . . 57.4(3) ?
    C5 C4 C8 C9 . . . . 92.9(3) ?
    C3 C4 C8 C9 . . . . -89.0(3) ?
    Ru1 C4 C8 C9 . . . . -176.91(19) ?
    C15 N1 C11 C12 . . . . -55.0(2) ?
    C13 N1 C11 C12 . . . . 65.3(2) ?
    C17 N1 C11 C12 . . . . -173.51(18) ?
    C15 N1 C13 C14 . . . . -60.7(3) ?
    C11 N1 C13 C14 . . . . 177.2(2) ?
    C17 N1 C13 C14 . . . . 58.6(3) ?
    C11 N1 C15 C16 . . . . -56.5(3) ?
    C13 N1 C15 C16 . . . . -176.3(2) ?
    C17 N1 C15 C16 . . . . 62.0(3) ?
    C15 N1 C17 C18 . . . . 173.4(2) ?
    C11 N1 C17 C18 . . . . -65.5(3) ?
    C13 N1 C17 C18 . . . . 53.4(3) ?
data_global
_journal_date_recd_electronic     2009-11-02
_journal_date_accepted     2009-11-22
_journal_name_full     'Acta Crystallographica, Section E'
_journal_year     2009
_journal_volume     65
_journal_issue     12
_journal_page_first     m1695
_journal_page_last     m1695
_journal_paper_category     QM
_journal_coeditor_code     NG2680
_publ_contact_author_name     'Dr. Taike Duan'
_publ_contact_author_address
;
 Institute of Molecular Engineering and Applied Chemistry
 Anhui University of Technology
 Ma'anshan, Anhui 243002,
 People's Republic of China
;
_publ_contact_author_email     'imc@ahut.edu.cn'
_publ_contact_author_fax     '86 555 2312041'
_publ_contact_author_phone     '86 555 2311059'
_publ_section_title
;
Tetraethylammonium trichlorido(\h^6^-<i>p</i>-cymene)ruthenate(II)
;
loop_
    _publ_author_name
    _publ_author_address
    'Fang-Hui Wu'
; Materials Chemistry Laboratory
 Nanjing University of Science and Technology
 Nanjing 210094,
 People's Republic of China
;
    'Lude Lu'
; Materials Chemistry Laboratory
 Nanjing University of Science and Technology
 Nanjing 210094,
 People's Republic of China
;
    'Taike Duan'
; Institute of Molecular Engineering and Applied Chemistry
 Anhui University of Technology
 Ma'anshan, Anhui 243002,
 People's Republic of China
;
    'Qian-Feng Zhang'
; Institute of Molecular Engineering and Applied Chemistry
 Anhui University of Technology
 Ma'anshan, Anhui 243002,
 People's Republic of China
;
