# Supplementary material for: Tetra­ethyl­ammonium trichlorido(η6-p-cymene)ruthenate(II)
Source: Acta Crystallogr Sect E Struct Rep Online. 2009 Nov 28;65(Pt 12):m1695. doi: 10.1107/S1600536809050168 (PMC2971931; doi:10.1107/S1600536809050168)
Supplement: Supplementary file 2 [file e-65-m1695-Isup2.hkl]

# 
# h,k,l, Fc-squared, Fo-squared, sigma(Fo-squared) and status flag 
# 
data_I
_shelx_title ' p21n in P2(1)/n' 
_shelx_refln_list_code          4 
_shelx_F_calc_maximum      236.36 
_exptl_crystal_F_000       976.00 
_reflns_d_resolution_high  0.7684 
 
loop_ 
 _symmetry_equiv_pos_as_xyz 
 'x, y, z' 
 '-x+1/2, y+1/2, -z+1/2' 
 '-x, -y, -z' 
 'x-1/2, -y-1/2, z-1/2' 
 
_cell_length_a     9.5840 
_cell_length_b    22.3797 
_cell_length_c    10.2071 
_cell_angle_alpha  90.000 
_cell_angle_beta   98.668 
_cell_angle_gamma  90.000 
 
_shelx_F_squared_multiplier     1.000 
 
loop_ 
 _refln_index_h 
 _refln_index_k 
 _refln_index_l 
 _refln_F_squared_calc 
 _refln_F_squared_meas 
 _refln_F_squared_sigma 
 _refln_observed_status 
   2   0   0    40198.41    38581.01    611.22 o 
   4   0   0     2504.94     2280.56     36.46 o 
   6   0   0     4079.69     4315.72     74.14 o 
   8   0   0     4682.22     4634.64     56.52 o 
  10   0   0      221.93      240.46     15.69 o 
   1   1   0    13750.96    14122.04    128.60 o 
   2   1   0    15597.29    15512.96    140.02 o 
   3   1   0     3766.96     3571.45     48.09 o 
   4   1   0     8724.40     8772.56     75.10 o 
   5   1   0     5640.05     5760.40     54.88 o 
   6   1   0      813.13      802.67     15.98 o 
   7   1   0      636.46      648.03     13.60 o 
   8   1   0       14.27        7.77      5.10 o 
   9   1   0     3387.35     3387.78     31.04 o 
  10   1   0      359.26      353.05     10.26 o 
  11   1   0      308.61      319.31     17.28 o 
   0   2   0     9164.92     9269.66    147.98 o 
   1   2   0    26770.70    24967.62    400.65 o 
   2   2   0     8155.24     8157.57     76.52 o 
   3   2   0      902.39      900.08     12.19 o 
   4   2   0       22.29       23.98      2.53 o 
   5   2   0     2144.66     2164.37     36.06 o 
   6   2   0     1666.91     1570.93     20.41 o 
   7   2   0      973.87      980.44     16.77 o 
   8   2   0     1663.38     1782.81     24.06 o 
   9   2   0      531.46      531.12     12.33 o 
  10   2   0       28.06       15.01      4.73 o 
  11   2   0      308.60      317.08     15.78 o 
  12   2   0       75.24       63.50     21.17 o 
   1   3   0      944.80     1099.52     17.93 o 
   2   3   0     1630.62     1495.89     18.41 o 
   3   3   0     2123.35     2334.09     22.58 o 
   4   3   0    10117.30     9859.60     67.62 o 
   5   3   0       20.60       31.38      3.64 o 
   6   3   0      215.71      181.08      7.00 o 
   7   3   0      379.66      363.78     13.31 o 
   8   3   0      781.32      735.96     14.36 o 
   9   3   0       37.40       38.13      5.65 o 
  10   3   0     2005.04     2018.26     28.14 o 
  11   3   0       74.17       75.86      9.33 o 
  12   3   0      188.83      193.49     37.98 o 
   0   4   0     2191.79     2034.24     26.71 o 
   1   4   0    23870.45    23004.05    176.47 o 
   2   4   0     7322.93     7980.68     80.35 o 
   3   4   0       14.86       12.21      2.23 o 
   4   4   0      122.18      116.93      3.90 o 
   5   4   0    15660.88    16217.48    100.36 o 
   6   4   0      178.09      196.33      6.11 o 
   7   4   0     4038.08     4166.34     35.14 o 
   8   4   0     1123.76     1116.60     16.47 o 
   9   4   0      427.93      473.06     14.44 o 
  10   4   0      181.92      159.04     10.10 o 
  11   4   0       79.20       68.83      9.36 o 
  12   4   0       21.21       19.45     12.16 o 
   1   5   0    14838.68    15319.22    120.52 o 
   2   5   0     3403.00     3764.21     30.81 o 
   3   5   0     3668.64     3721.15     29.21 o 
   4   5   0     6217.39     6274.95     42.65 o 
   5   5   0      111.42      110.61      4.41 o 
   6   5   0        5.69        7.49      2.55 o 
   7   5   0       58.92       55.20      4.60 o 
   8   5   0      538.49      521.19     12.76 o 
   9   5   0     3429.41     3473.86     41.73 o 
  10   5   0      545.70      569.59     16.73 o 
  11   5   0      371.91      365.44     18.12 o 
  12   5   0      265.74      249.91     32.81 o 
   0   6   0     8816.07     8718.32    100.08 o 
   1   6   0     2142.35     2388.81     19.54 o 
   2   6   0     1763.07     2072.79     53.40 o 
   3   6   0     1978.47     1955.66     18.35 o 
   4   6   0     4319.10     4579.29     31.14 o 
   5   6   0      888.85      862.57     10.87 o 
   6   6   0     5310.84     5480.06     38.90 o 
   7   6   0       29.99       25.13      3.39 o 
   8   6   0     3750.90     3777.78     42.35 o 
   9   6   0      163.88      168.15     12.55 o 
  10   6   0       84.31       86.45      8.34 o 
  11   6   0       22.23       14.37      7.31 o 
  12   6   0      298.08      357.23     24.98 o 
   1   7   0      638.83      607.21      7.41 o 
   2   7   0     2121.87     2164.80     21.35 o 
   3   7   0     4149.68     3776.50     28.36 o 
   4   7   0      419.56      405.64      6.69 o 
   5   7   0     4884.15     4825.25     33.99 o 
   6   7   0      129.83      133.32      5.15 o 
   7   7   0      669.99      638.06     13.36 o 
   8   7   0      166.91      181.37      9.43 o 
   9   7   0     2320.99     2362.12     36.21 o 
  10   7   0      818.58      826.21     20.07 o 
  11   7   0      302.13      326.20     22.85 o 
   0   8   0    20751.62    20561.30    183.78 o 
   1   8   0      920.47      864.61     10.31 o 
   2   8   0     6806.58     6869.86     48.35 o 
   3   8   0      205.14      219.57     11.41 o 
   4   8   0      116.66      149.50      4.57 o 
   5   8   0     6793.19     6510.34     43.32 o 
   6   8   0     2431.01     2537.05     27.62 o 
   7   8   0     1207.77     1281.59     19.41 o 
   8   8   0        0.81       -4.27      4.27 o 
   9   8   0      282.51      277.64     12.15 o 
  10   8   0       19.31       12.77      5.88 o 
  11   8   0       30.57       35.17     11.99 o 
   1   9   0     2829.01     3013.43     21.89 o 
   2   9   0     8425.24     8790.44     54.49 o 
   3   9   0        1.72        8.68      1.62 o 
   4   9   0    31386.02    30560.80    239.54 o 
   5   9   0      365.31      375.60      8.79 o 
   6   9   0        0.25        3.62      3.08 o 
   7   9   0        0.19       -3.02      3.02 o 
   8   9   0      918.98      921.95     19.38 o 
   9   9   0        4.91       -1.03      4.74 o 
  10   9   0      623.54      664.25     28.50 o 
  11   9   0       77.54       78.15     15.31 o 
   0  10   0     3309.03     3455.85     34.58 o 
   1  10   0     9574.84     9592.43     58.67 o 
   2  10   0       19.76       34.04      2.95 o 
   3  10   0     5820.86     5890.89     40.97 o 
   4  10   0      780.55      857.62     12.91 o 
   5  10   0     6395.16     6251.17     56.68 o 
   6  10   0      155.49      147.82      7.71 o 
   7  10   0     1970.45     1941.34     28.08 o 
   8  10   0      242.56      250.92     11.20 o 
   9  10   0      154.68      140.55     11.56 o 
  10  10   0       34.64       24.80     14.84 o 
  11  10   0       55.35       45.18     12.79 o 
   1  11   0     4603.47     4660.39     32.24 o 
   2  11   0     3595.57     3679.47     26.46 o 
   3  11   0     7257.95     7356.17     54.85 o 
   4  11   0    10643.74    10492.66     77.25 o 
   5  11   0     4315.31     4257.64     43.26 o 
   6  11   0      303.63      332.83     11.98 o 
   7  11   0       71.26       62.70      6.42 o 
   8  11   0      486.79      507.08     19.47 o 
   9  11   0      325.12      338.51     15.49 o 
  10  11   0      543.45      534.29     27.46 o 
  11  11   0      105.58      102.75     18.23 o 
   0  12   0    12601.42    12784.33    124.33 o 
   1  12   0      179.45      157.26      4.76 o 
   2  12   0     7174.84     7298.33     50.78 o 
   3  12   0     1901.23     2067.73     25.88 o 
   4  12   0      121.06      157.82     11.34 o 
   5  12   0     1169.50     1221.62     20.16 o 
   6  12   0     2667.56     2706.58     33.80 o 
   7  12   0      508.35      530.42     14.67 o 
   8  12   0     1336.57     1347.63     27.84 o 
   9  12   0        3.02       15.07      7.66 o 
  10  12   0       25.22       32.44     11.78 o 
  11  12   0       12.85       -2.08     12.67 o 
   1  13   0     1974.63     2067.13     18.51 o 
   2  13   0       19.80       26.56      2.78 o 
   3  13   0    10618.10    10686.08     86.41 o 
   4  13   0     1367.89     1383.70     22.60 o 
   5  13   0     3039.45     3029.50     35.21 o 
   6  13   0      232.65      254.83     10.31 o 
   7  13   0      251.06      275.36     17.61 o 
   8  13   0      131.11      116.77     11.52 o 
   9  13   0     1699.84     1780.86     39.41 o 
  10  13   0      124.07      129.65     16.95 o 
  11  13   0      334.92      340.08     25.19 o 
   0  14   0     2372.06     2287.54     33.30 o 
   1  14   0        5.52        6.64      2.22 o 
   2  14   0       39.25       50.22      4.14 o 
   3  14   0     4396.17     4277.64     48.90 o 
   4  14   0      909.66      941.21     17.54 o 
   5  14   0     1223.28     1234.10     21.88 o 
   6  14   0     1395.95     1439.67     29.81 o 
   7  14   0      130.05      120.50      8.43 o 
   8  14   0      987.51      958.47     30.18 o 
   9  14   0       28.49       31.08      8.10 o 
  10  14   0        0.53       -1.44      7.57 o 
   1  15   0     1750.70     1735.21     24.96 o 
   2  15   0      333.45      339.13     13.28 o 
   3  15   0     2242.64     2215.40     28.49 o 
   4  15   0     3820.91     3695.91     40.53 o 
   5  15   0      355.77      363.07     12.06 o 
   6  15   0      580.59      583.73     15.28 o 
   7  15   0        2.10        3.01      5.49 o 
   8  15   0      627.10      630.87     19.82 o 
   9  15   0      337.84      337.15     15.84 o 
  10  15   0      550.96      531.24     29.14 o 
   0  16   0     1121.27     1049.99     24.87 o 
   1  16   0     3829.83     3824.65     40.09 o 
   2  16   0      380.36      393.76     12.99 o 
   3  16   0       35.53       42.88      5.37 o 
   4  16   0       40.51       25.34      5.21 o 
   5  16   0     3107.25     3030.56     45.90 o 
   6  16   0      352.16      313.23     11.93 o 
   7  16   0     1646.83     1649.16     44.88 o 
   8  16   0       57.74       45.52      8.17 o 
   9  16   0      333.61      338.54     16.24 o 
  10  16   0        0.83        1.89     10.76 o 
   1  17   0     1365.15     1353.88     21.46 o 
   2  17   0     3847.49     3807.62     41.39 o 
   3  17   0      675.40      662.20     18.70 o 
   4  17   0     1232.52     1188.14     23.05 o 
   5  17   0       19.82       30.62      5.68 o 
   6  17   0       73.12       84.73      7.86 o 
   7  17   0      242.34      243.88     13.22 o 
   8  17   0      334.99      358.36     16.23 o 
   9  17   0      376.55      347.62     21.22 o 
  10  17   0      399.29      452.65     40.88 o 
   0  18   0     3522.85     3689.42     67.07 o 
   1  18   0      727.95      784.30     19.78 o 
   2  18   0       99.22      122.86     11.74 o 
   3  18   0       46.19       50.92      6.21 o 
   4  18   0      194.04      210.17      9.96 o 
   5  18   0      971.28      901.32     19.64 o 
   6  18   0     1631.25     1627.61     27.74 o 
   7  18   0       96.14      115.26     10.54 o 
   8  18   0     1314.76     1219.88     42.70 o 
   9  18   0        6.92       15.32      9.06 o 
   1  19   0     2006.36     1966.27     32.96 o 
   2  19   0      256.32      258.23     10.57 o 
   3  19   0     1925.96     1907.88     37.08 o 
   4  19   0      298.05      319.69     12.12 o 
   5  19   0      332.05      361.92     13.20 o 
   6  19   0      172.24      172.60     10.30 o 
   7  19   0       16.84       22.79      7.52 o 
   8  19   0       15.80       14.27      9.12 o 
   9  19   0      774.40      764.13     35.11 o 
   0  20   0     6494.83     6673.14    107.80 o 
   1  20   0      226.76      210.52     11.85 o 
   2  20   0     1075.80     1053.21     24.30 o 
   3  20   0      432.46      451.27     16.96 o 
   4  20   0       97.15      104.87     12.65 o 
   5  20   0      386.63      386.83     14.01 o 
   6  20   0      412.04      375.82     21.76 o 
   7  20   0      224.04      215.93     13.49 o 
   8  20   0      911.23      918.15     52.84 o 
   1  21   0      395.26      408.71     15.99 o 
   2  21   0     2425.74     2335.41     38.47 o 
   3  21   0     1237.15     1149.10     26.68 o 
   4  21   0     1791.59     1800.39     29.51 o 
   5  21   0       45.98       53.81      7.55 o 
   6  21   0      146.87      159.41     15.09 o 
   7  21   0      100.65       92.76     14.32 o 
   8  21   0        6.40       16.14      9.53 o 
   0  22   0      939.78      919.39     33.95 o 
   1  22   0     3773.81     3746.81     52.09 o 
   2  22   0       17.93       25.90      7.09 o 
   3  22   0       40.77       45.53      8.73 o 
   4  22   0       70.98       64.32      7.87 o 
   5  22   0      878.79      803.89     20.39 o 
   6  22   0      184.04      183.18     16.05 o 
   7  22   0     1488.15     1551.16     67.96 o 
   8  22   0        1.63        4.30      8.79 o 
   1  23   0      538.62      530.15     18.87 o 
   2  23   0     1332.36     1358.10     29.84 o 
   3  23   0       95.77       93.21     10.10 o 
   4  23   0      683.06      699.59     21.98 o 
   5  23   0      159.81      150.83     16.30 o 
   6  23   0       18.47       32.93      9.88 o 
   7  23   0      440.95      412.22     22.06 o 
   0  24   0     1704.19     1762.23     55.55 o 
   1  24   0      180.84      195.91     13.09 o 
   2  24   0        5.65        8.60      6.26 o 
   3  24   0       30.56       36.46      8.13 o 
   4  24   0       57.19       63.19     11.21 o 
   5  24   0      518.78      520.29     30.71 o 
   6  24   0      208.98      191.22     16.51 o 
   1  25   0      727.32      707.00     22.71 o 
   2  25   0       92.56       83.31     10.40 o 
   3  25   0      842.64      822.00     28.56 o 
   4  25   0       33.14       34.27     16.56 o 
   5  25   0      199.58      200.02     22.03 o 
   6  25   0        0.00        2.59     11.90 o 
   0  26   0      556.38      490.15     41.67 o 
   1  26   0        9.41        7.85     19.65 o 
   2  26   0      221.00      211.74     47.14 o 
   3  26   0       37.43       18.22     12.55 o 
   4  26   0      155.39      113.02     18.56 o 
   5  26   0       62.08       61.32     15.93 o 
   1  27   0        0.57       -2.33     11.37 o 
   2  27   0      143.66      172.33     32.81 o 
   3  27   0      551.26      570.87     64.28 o 
   4  27   0      229.93      205.28     42.12 o 
   0  28   0        0.94       13.97     20.50 o 
   1  28   0      440.63      452.86     37.83 o 
   2  28   0      333.14      374.80     28.46 o 
   3  28   0       70.14       14.99     22.68 o 
 -11   0   1      699.85      759.42     34.29 o 
  -9   0   1     1724.69     1695.78     42.61 o 
  -7   0   1     1121.51     1024.26     28.44 o 
  -5   0   1     4026.27     3832.91     57.44 o 
  -3   0   1     8826.99     8730.89    103.23 o 
   1   0   1    20975.96    20941.13    742.12 o 
   3   0   1    55866.18    53960.75    483.24 o 
   5   0   1       90.65       89.21      5.40 o 
   7   0   1       11.51       19.28      4.78 o 
   9   0   1     2220.70     2206.42     52.94 o 
  11   0   1      184.10      186.99     23.89 o 
 -12   1   1        9.30       13.30      6.85 o 
 -11   1   1       83.83       99.87      8.30 o 
 -10   1   1      425.74      420.68     16.10 o 
  -9   1   1      461.32      493.15     14.24 o 
  -8   1   1     3506.33     3514.43     44.53 o 
  -7   1   1        0.58       -2.68      3.37 o 
  -6   1   1     2541.30     2368.39     30.78 o 
  -5   1   1     4494.80     4365.24     44.80 o 
  -4   1   1     5422.28     5564.42     61.57 o 
  -3   1   1      248.43      204.17      7.16 o 
  -2   1   1    11959.20    12211.53    126.01 o 
   1   1   1      218.38      274.24      5.39 o 
   2   1   1      418.41      363.02      6.81 o 
   3   1   1     3768.94     3954.07     30.10 o 
   4   1   1    31993.52    32530.03    188.99 o 
   5   1   1      486.15      501.69      8.49 o 
   6   1   1     2705.45     2939.36     24.15 o 
   7   1   1      710.24      673.45     10.94 o 
   8   1   1     1074.50     1075.40     14.91 o 
   9   1   1        0.06       -3.60      3.60 o 
  10   1   1      451.51      457.65     23.91 o 
  11   1   1       46.03       52.23     12.21 o 
 -12   2   1      100.23      108.43     10.23 o 
 -11   2   1      452.69      451.06     22.09 o 
 -10   2   1     2058.04     2114.13     32.04 o 
  -9   2   1      355.69      390.52     14.86 o 
  -8   2   1       42.59       35.54      5.44 o 
  -7   2   1       11.15        8.23      4.19 o 
  -6   2   1     5049.48     4996.30     52.00 o 
  -5   2   1    15450.46    15553.51    128.95 o 
  -4   2   1     1036.02     1029.56     21.48 o 
  -3   2   1     6024.72     5698.11     44.77 o 
  -2   2   1     1168.81     1297.28     18.92 o 
  -1   2   1     8706.21     8543.26     54.90 o 
   0   2   1    26780.17    24842.21    406.31 o 
   1   2   1    28418.36    26711.31    298.90 o 
   2   2   1    18545.13    19238.09    148.28 o 
   3   2   1      929.08      916.74     10.50 o 
   4   2   1     1253.37     1301.31     12.44 o 
   5   2   1      380.73      390.61      7.63 o 
   6   2   1       98.77       87.66      4.55 o 
   7   2   1      737.07      738.23     11.50 o 
   8   2   1     1658.98     1604.34     18.71 o 
   9   2   1      958.09      956.81     15.04 o 
  10   2   1      339.24      333.55     16.29 o 
  11   2   1       50.59       65.07     13.30 o 
  12   2   1       15.14        7.44     16.21 o 
 -12   3   1        5.11        8.26      7.31 o 
 -11   3   1        0.01        7.20      5.58 o 
 -10   3   1      441.58      467.61     14.19 o 
  -9   3   1     4212.13     4308.24     47.91 o 
  -8   3   1       89.42      100.43      8.41 o 
  -7   3   1     3304.64     3292.00     35.11 o 
  -6   3   1      957.71      927.77     24.61 o 
  -5   3   1       26.09       17.48      3.77 o 
  -4   3   1      460.62      465.67      8.85 o 
  -3   3   1      889.50      890.02     10.50 o 
  -2   3   1      375.86      451.96     23.86 o 
   0   3   1      289.41      360.35      6.37 o 
   1   3   1     6893.31     7076.94     71.93 o 
   2   3   1      429.98      471.00      8.48 o 
   3   3   1     6864.19     6899.71     48.07 o 
   4   3   1      915.95      933.19      9.52 o 
   5   3   1    11636.18    11937.23     67.16 o 
   6   3   1     1687.35     1815.76     18.85 o 
   7   3   1     3523.47     3558.07     29.15 o 
   8   3   1      397.40      382.57      9.72 o 
   9   3   1      436.07      460.29     12.45 o 
  10   3   1       72.99       87.30     13.38 o 
  11   3   1      877.58     1015.72     35.99 o 
  12   3   1        9.24       -7.31     11.03 o 
 -12   4   1      263.29      295.35     14.32 o 
 -11   4   1       37.43       45.07      7.46 o 
 -10   4   1     1534.84     1564.07     32.69 o 
  -9   4   1       59.28       74.96      7.67 o 
  -8   4   1        4.33        1.42      3.87 o 
  -7   4   1      708.01      730.06     13.37 o 
  -6   4   1     2230.60     2126.87     22.79 o 
  -5   4   1     4603.00     4748.44     35.34 o 
  -4   4   1     7720.66     7695.06     50.49 o 
  -3   4   1       29.69       39.26      2.70 o 
  -2   4   1     4108.36     4217.01     32.03 o 
  -1   4   1     1267.98     1454.99     12.75 o 
   0   4   1     6359.39     6724.59     57.62 o 
   1   4   1    11317.19    11222.68    120.11 o 
   2   4   1      357.03      429.12      7.79 o 
   3   4   1     2371.00     2357.43     18.81 o 
   4   4   1      156.31      141.66      5.61 o 
   5   4   1     1740.35     1821.99     15.69 o 
   6   4   1     1769.41     1759.97     16.42 o 
   7   4   1       53.92       44.20      3.99 o 
   8   4   1     4962.61     4981.74     38.66 o 
   9   4   1      759.01      717.04     18.61 o 
  10   4   1      516.92      547.73     25.76 o 
  11   4   1       97.86      122.57     19.08 o 
  12   4   1        0.04       12.57     12.13 o 
 -12   5   1        1.09       -0.81      6.81 o 
 -11   5   1      165.54      187.64     11.57 o 
 -10   5   1      334.20      342.72     13.78 o 
  -9   5   1     1435.95     1508.81     28.75 o 
  -8   5   1     2409.99     2454.63     31.85 o 
  -7   5   1     1091.48     1068.63     16.22 o 
  -6   5   1     3098.86     3088.57     31.80 o 
  -5   5   1     1480.59     1491.62     15.68 o 
  -4   5   1     2091.61     2142.57     20.73 o 
  -3   5   1     2259.88     2159.92     19.53 o 
  -2   5   1     6272.67     7097.82     43.31 o 
  -1   5   1     9554.61     9663.65     69.37 o 
   0   5   1     7032.15     7175.61     54.84 o 
   1   5   1        1.97       11.31      3.59 o 
   2   5   1        6.19        5.69      1.20 o 
   3   5   1      150.45      158.28      3.79 o 
   4   5   1    10624.66    10535.07     58.82 o 
   5   5   1     4358.02     4490.61     29.88 o 
   6   5   1       51.43       47.52      3.38 o 
   7   5   1      494.69      530.91      9.77 o 
   8   5   1       23.72       25.33      6.37 o 
   9   5   1      721.53      695.41     27.68 o 
  10   5   1      547.14      533.81     27.58 o 
  11   5   1       86.89      102.53     15.59 o 
 -12   6   1       71.12      102.48     26.65 o 
 -11   6   1      548.93      555.22     17.57 o 
 -10   6   1        0.02       -4.89      4.89 o 
  -9   6   1      308.99      269.66     13.06 o 
  -8   6   1       21.02       28.31      5.41 o 
  -7   6   1      397.97      379.08     11.29 o 
  -6   6   1       88.58       96.67      4.89 o 
  -5   6   1    21090.75    21045.02    127.74 o 
  -4   6   1      602.67      612.27      9.72 o 
  -3   6   1     7614.97     7557.82     47.37 o 
  -2   6   1     8221.36     8773.65     59.82 o 
  -1   6   1     4268.89     4147.89     30.58 o 
   0   6   1     1227.35     1231.65     12.59 o 
   1   6   1      648.56      562.09      9.45 o 
   2   6   1     2247.59     2302.39     22.17 o 
   3   6   1     6561.09     6435.94     41.82 o 
   4   6   1      473.06      392.72      6.03 o 
   5   6   1     1461.38     1474.05     13.76 o 
   6   6   1       50.11       51.86      4.67 o 
   7   6   1     2033.79     2039.26     22.44 o 
   8   6   1       65.66       76.55      6.68 o 
   9   6   1     2200.67     2298.09     59.60 o 
  10   6   1       52.81       39.67     11.40 o 
  11   6   1      233.91      253.76     20.69 o 
 -12   7   1        0.30       17.55      9.00 o 
 -11   7   1       35.04       30.56      7.38 o 
 -10   7   1      684.86      670.61     19.38 o 
  -9   7   1     1009.53     1009.21     21.24 o 
  -8   7   1      944.00      922.67     21.20 o 
  -7   7   1     2135.85     2193.15     25.63 o 
  -6   7   1     3830.05     3911.22     35.97 o 
  -5   7   1       98.43       77.75      3.95 o 
  -4   7   1      377.60      418.86      8.65 o 
  -3   7   1      389.85      425.78      6.72 o 
  -2   7   1     9462.49     9330.04     63.92 o 
  -1   7   1     2733.95     2657.89     20.39 o 
   0   7   1      784.94      688.24      8.07 o 
   1   7   1      460.59      499.39      7.08 o 
   2   7   1      260.60      255.98      5.51 o 
   3   7   1      565.19      558.82      6.94 o 
   4   7   1     7892.49     7830.95     51.30 o 
   5   7   1       16.78       15.91      3.07 o 
   6   7   1     3065.08     3078.78     27.99 o 
   7   7   1        3.35       -1.91      3.36 o 
   8   7   1       64.92       71.24      7.60 o 
   9   7   1      190.49      188.94     18.96 o 
  10   7   1      568.07      597.23     22.20 o 
  11   7   1       88.41       99.10     22.22 o 
 -11   8   1      279.38      283.87     16.81 o 
 -10   8   1      771.75      817.82     20.56 o 
  -9   8   1        0.34       -4.63      4.63 o 
  -8   8   1      832.93      883.67     18.93 o 
  -7   8   1      125.22      117.88      7.27 o 
  -6   8   1     4153.06     4238.74     38.28 o 
  -5   8   1     4247.22     4312.31     37.18 o 
  -4   8   1     7474.83     7782.19     51.05 o 
  -3   8   1     1460.60     1515.84     17.46 o 
  -2   8   1     5114.52     5491.53     38.94 o 
  -1   8   1    15170.35    15370.19     93.16 o 
   0   8   1     9078.77     9022.52     51.03 o 
   1   8   1     1991.56     1916.47     17.02 o 
   2   8   1     4497.42     4279.80     34.30 o 
   3   8   1     5546.92     5246.96     44.91 o 
   4   8   1     1971.03     2080.90     17.86 o 
   5   8   1     1056.54     1028.65     13.71 o 
   6   8   1      563.13      550.00     11.28 o 
   7   8   1      747.95      736.94     15.87 o 
   8   8   1     4246.97     4203.82     45.58 o 
   9   8   1      512.81      488.71     27.76 o 
  10   8   1      247.78      288.21     20.54 o 
  11   8   1       33.72       14.51     10.90 o 
 -11   9   1        1.54       -2.74      5.59 o 
 -10   9   1       14.42       15.08      6.90 o 
  -9   9   1     1524.32     1521.32     26.73 o 
  -8   9   1        6.88        4.45      5.26 o 
  -7   9   1      545.65      573.03     14.66 o 
  -6   9   1        3.25       -1.65      4.13 o 
  -5   9   1      163.75      137.78      5.02 o 
  -4   9   1       36.77       65.22      3.98 o 
  -3   9   1     9514.32     9612.45     72.12 o 
  -2   9   1      522.71      514.44      6.96 o 
  -1   9   1    22794.17    22651.17    125.81 o 
   0   9   1       92.32       85.31      3.13 o 
   1   9   1      316.64      324.08      5.97 o 
   2   9   1       19.95       29.42      2.84 o 
   3   9   1      236.59      211.94      5.91 o 
   4   9   1      379.97      389.60      7.92 o 
   5   9   1     6759.57     6888.27     58.66 o 
   6   9   1      829.24      846.29     15.56 o 
   7   9   1     3766.76     3746.94     46.46 o 
   8   9   1      386.28      408.32     16.45 o 
   9   9   1      591.50      632.83     40.91 o 
  10   9   1        4.08        6.03      8.92 o 
  11   9   1      239.85      257.79     22.07 o 
 -11  10   1       74.55       69.87      9.12 o 
 -10  10   1      873.71      915.62     22.00 o 
  -9  10   1        8.13       -4.84      5.05 o 
  -8  10   1       45.70       35.49      9.34 o 
  -7  10   1       21.30       24.00      5.28 o 
  -6  10   1     1400.70     1456.19     22.34 o 
  -5  10   1      594.80      577.05     12.70 o 
  -4  10   1    15448.60    15332.86    104.78 o 
  -3  10   1      171.19      152.85      5.97 o 
  -2  10   1     1010.78     1126.52     14.52 o 
  -1  10   1      848.21      887.39     10.00 o 
   0  10   1    21765.44    21901.40    125.44 o 
   1  10   1     1114.03     1173.07     11.54 o 
   2  10   1     9572.41     9631.86     68.19 o 
   3  10   1     4975.77     5101.19     52.16 o 
   4  10   1     9931.79     9887.95     72.92 o 
   5  10   1       31.78       40.79      4.52 o 
   6  10   1       92.12       82.42      7.13 o 
   7  10   1        5.14        4.27      4.75 o 
   8  10   1     3268.46     3304.02     45.01 o 
   9  10   1      255.30      245.07     18.72 o 
  10  10   1       78.06       72.92     13.96 o 
  11  10   1       21.84       30.31     12.98 o 
 -11  11   1        3.84        6.39      7.37 o 
 -10  11   1       69.73       54.03      9.80 o 
  -9  11   1      814.44      819.93     22.61 o 
  -8  11   1      169.21      215.32     12.14 o 
  -7  11   1      489.10      493.06     17.37 o 
  -6  11   1     1174.66     1154.78     18.09 o 
  -5  11   1      350.98      380.14      9.82 o 
  -4  11   1     6599.15     6616.15     52.51 o 
  -3  11   1     2780.87     2830.24     24.54 o 
  -2  11   1    11034.91    10837.16     66.93 o 
  -1  11   1     8046.42     7949.61     49.69 o 
   0  11   1     1513.19     1539.59     16.58 o 
   1  11   1      268.56      308.05      6.34 o 
   2  11   1      761.17      803.69     10.83 o 
   3  11   1      692.70      715.67     11.84 o 
   4  11   1     3359.99     3307.07     33.56 o 
   5  11   1     4974.06     4883.90     53.24 o 
   6  11   1     1199.35     1250.73     23.47 o 
   7  11   1      374.49      386.75     14.03 o 
   8  11   1      131.69      140.25     10.18 o 
   9  11   1      470.19      466.73     24.71 o 
  10  11   1       27.41       26.88     11.22 o 
  11  11   1      165.69      165.70     27.33 o 
 -11  12   1      679.07      700.39     23.56 o 
 -10  12   1      149.76      152.58     12.56 o 
  -9  12   1       19.70        5.92      5.70 o 
  -8  12   1       14.49        5.58      4.85 o 
  -7  12   1       56.84       56.51      6.57 o 
  -6  12   1     1856.03     1757.09     23.41 o 
  -5  12   1     5940.55     5863.12     59.10 o 
  -4  12   1     3641.94     3566.73     33.96 o 
  -3  12   1     1349.63     1390.24     16.58 o 
  -2  12   1      399.82      420.22      7.97 o 
  -1  12   1     3195.20     3222.80     26.61 o 
   0  12   1      210.66      229.99      5.56 o 
   1  12   1     9211.95     9250.16     65.75 o 
   2  12   1      516.79      556.68      9.06 o 
   3  12   1    15417.16    15322.60    112.36 o 
   4  12   1       75.08       90.20      6.39 o 
   5  12   1      271.48      270.46     11.15 o 
   6  12   1      669.88      699.21     21.21 o 
   7  12   1     1687.56     1768.73     30.39 o 
   8  12   1      761.72      794.58     20.89 o 
   9  12   1      865.60      781.33     41.18 o 
  10  12   1      410.68      458.13     25.97 o 
  11  12   1       66.55       79.71     23.95 o 
 -11  13   1       18.22       36.16     10.62 o 
 -10  13   1      546.95      604.68     26.20 o 
  -9  13   1        0.04        5.09      5.48 o 
  -8  13   1     1320.81     1296.89     24.53 o 
  -7  13   1      294.60      271.94     11.42 o 
  -6  13   1     3388.92     3304.39     41.72 o 
  -5  13   1       23.08       27.00      4.44 o 
  -4  13   1     1070.38     1104.53     27.40 o 
  -3  13   1      759.42      756.88     13.16 o 
  -2  13   1     8425.67     8382.51     57.55 o 
  -1  13   1      626.44      596.43      9.78 o 
   0  13   1     3127.27     3153.80     25.32 o 
   1  13   1     1076.45     1112.45     12.43 o 
   2  13   1       18.69       15.29      3.57 o 
   3  13   1     1147.98     1119.37     19.18 o 
   4  13   1     5061.67     5050.27     49.19 o 
   5  13   1      290.35      255.10     10.94 o 
   6  13   1     3331.45     3278.28     43.15 o 
   7  13   1      407.39      377.68     14.51 o 
   8  13   1       96.33       94.49      9.17 o 
   9  13   1       40.21       72.31     25.19 o 
  10  13   1      317.14      323.83     23.51 o 
 -10  14   1      202.68      215.06     18.68 o 
  -9  14   1      319.90      315.13     15.35 o 
  -8  14   1      171.83      187.56     10.78 o 
  -7  14   1      911.78      900.17     19.74 o 
  -6  14   1        0.48        0.23      3.60 o 
  -5  14   1     4961.53     5016.70     46.17 o 
  -4  14   1     1631.64     1574.50     21.02 o 
  -3  14   1     3153.59     3172.37     31.65 o 
  -2  14   1      291.27      264.67      7.38 o 
  -1  14   1        0.15        2.72      2.60 o 
   0  14   1     6965.29     6920.03     47.15 o 
   1  14   1     2809.53     2951.81     28.96 o 
   2  14   1      302.93      319.55      8.60 o 
   3  14   1     2690.07     2711.14     34.96 o 
   4  14   1     2281.60     2248.27     29.12 o 
   5  14   1      146.88      155.26      8.56 o 
   6  14   1      127.03      123.67      9.14 o 
   7  14   1     1470.61     1562.98     29.32 o 
   8  14   1     1299.09     1285.04     39.45 o 
   9  14   1      936.99      964.07     36.08 o 
  10  14   1        1.86        6.44     13.55 o 
 -10  15   1       14.02        3.26      8.55 o 
  -9  15   1     1594.68     1619.05     29.87 o 
  -8  15   1     1008.02      986.70     22.24 o 
  -7  15   1     1508.04     1491.11     26.16 o 
  -6  15   1       48.84       49.91      5.72 o 
  -5  15   1      824.77      830.92     15.90 o 
  -4  15   1        1.44        2.69      3.28 o 
  -3  15   1     1761.50     1755.83     24.49 o 
  -2  15   1       26.44       39.63      5.01 o 
  -1  15   1     6274.67     6186.83     49.87 o 
   0  15   1      304.02      324.19      7.30 o 
   1  15   1      373.97      380.68     10.53 o 
   2  15   1      250.33      243.47      8.92 o 
   3  15   1       51.52       52.30      5.65 o 
   4  15   1      754.81      771.35     18.58 o 
   5  15   1     1696.98     1739.06     26.36 o 
   6  15   1       11.92       13.64      4.99 o 
   7  15   1      910.94      917.99     22.54 o 
   8  15   1        7.85       -3.18     12.58 o 
   9  15   1      324.86      363.19     35.74 o 
  10  15   1       36.31       36.83     12.45 o 
 -10  16   1      631.41      667.44     26.72 o 
  -9  16   1      122.59      117.51     11.37 o 
  -8  16   1       98.96      127.17      9.83 o 
  -7  16   1      150.64      136.10      9.58 o 
  -6  16   1      698.01      731.80     17.88 o 
  -5  16   1      343.60      353.18     10.85 o 
  -4  16   1     1194.24     1238.76     21.10 o 
  -3  16   1       97.50      103.43      6.94 o 
  -2  16   1     1498.53     1468.12     25.39 o 
  -1  16   1       70.94       75.01      5.88 o 
   0  16   1      510.76      506.13     15.93 o 
   1  16   1     1367.67     1365.26     18.80 o 
   2  16   1     2171.06     2089.90     28.71 o 
   3  16   1        7.50        8.96      4.14 o 
   4  16   1      516.47      523.85     14.90 o 
   5  16   1      246.19      240.41     10.55 o 
   6  16   1      456.81      463.69     14.25 o 
   7  16   1      124.44      108.85      8.79 o 
   8  16   1     1754.67     1754.37     39.17 o 
   9  16   1        2.19       -4.94     15.30 o 
  10  16   1      228.11      206.50     20.97 o 
 -10  17   1      298.40      329.05     20.17 o 
  -9  17   1      552.76      591.04     20.72 o 
  -8  17   1      484.78      481.15     27.73 o 
  -7  17   1      691.76      726.19     20.97 o 
  -6  17   1      986.73      951.86     22.93 o 
  -5  17   1       81.32       80.07      7.28 o 
  -4  17   1      369.19      382.17     12.30 o 
  -3  17   1      772.55      791.21     16.72 o 
  -2  17   1      460.23      473.56     12.72 o 
  -1  17   1     2518.96     2485.69     35.88 o 
   0  17   1       13.57       19.05      3.73 o 
   1  17   1      675.32      661.39     13.71 o 
   2  17   1      265.10      250.71     12.56 o 
   3  17   1     1473.03     1435.58     23.41 o 
   4  17   1      658.92      699.46     20.40 o 
   5  17   1      776.45      779.97     18.05 o 
   6  17   1       91.58      119.19      9.51 o 
   7  17   1      405.18      425.44     16.36 o 
   8  17   1        5.77       14.02      7.73 o 
   9  17   1        1.82        7.30     10.07 o 
  -9  18   1       50.10       51.40     11.20 o 
  -8  18   1       88.03       90.34     10.36 o 
  -7  18   1      194.80      206.15     15.35 o 
  -6  18   1      362.79      406.26     16.15 o 
  -5  18   1     2065.79     2115.50     31.10 o 
  -4  18   1      171.54      182.91      9.40 o 
  -3  18   1      944.45      914.86     18.58 o 
  -2  18   1       12.34        8.12      4.91 o 
  -1  18   1       21.37       25.60      6.03 o 
   0  18   1     1745.69     1654.69     29.08 o 
   1  18   1     1426.56     1445.55     25.05 o 
   2  18   1     6317.15     6198.69     81.48 o 
   3  18   1     2259.96     2275.66     31.30 o 
   4  18   1      142.48      146.37      8.94 o 
   5  18   1      463.82      400.87     13.76 o 
   6  18   1        0.14       -4.73      4.73 o 
   7  18   1      481.61      464.55     15.43 o 
   8  18   1       22.13       17.23     13.15 o 
   9  18   1      588.63      590.95     30.79 o 
  -9  19   1      152.88      176.77     16.13 o 
  -8  19   1     1514.57     1456.97     31.91 o 
  -7  19   1        2.94       -6.54      6.54 o 
  -6  19   1      658.49      682.81     20.34 o 
  -5  19   1      205.36      206.65     10.66 o 
  -4  19   1     1699.77     1706.79     27.25 o 
  -3  19   1        0.14        2.89      4.33 o 
  -2  19   1     4960.19     4868.73     60.84 o 
  -1  19   1      311.95      313.84     13.46 o 
   0  19   1     6977.56     6875.98     74.42 o 
   1  19   1      245.12      231.00     10.24 o 
   2  19   1        0.18        0.08      4.46 o 
   3  19   1      294.75      299.81     12.71 o 
   4  19   1     3514.32     3399.29     60.24 o 
   5  19   1       31.98       36.09      6.44 o 
   6  19   1      978.32      991.94     22.01 o 
   7  19   1       99.11      104.05     10.48 o 
   8  19   1      258.50      262.74     66.31 o 
   9  19   1       50.17       65.01     14.66 o 
  -9  20   1      291.81      340.77     20.70 o 
  -8  20   1      232.39      244.40     17.72 o 
  -7  20   1      250.68      275.83     14.92 o 
  -6  20   1      462.10      400.63     16.47 o 
  -5  20   1      637.77      675.93     17.76 o 
  -4  20   1      767.01      781.46     18.56 o 
  -3  20   1       53.82       58.48      8.13 o 
  -2  20   1      524.73      490.25     16.82 o 
  -1  20   1       10.46       20.75      6.23 o 
   0  20   1     2036.37     2094.32     37.99 o 
   1  20   1     4482.03     4416.06     55.66 o 
   2  20   1      964.69      931.24     19.65 o 
   3  20   1     2886.62     2831.42     37.43 o 
   4  20   1      217.92      242.30     11.53 o 
   5  20   1       11.75        3.10      5.10 o 
   6  20   1       23.08       19.58      5.91 o 
   7  20   1      361.47      336.72     18.87 o 
   8  20   1      243.99      233.66     21.47 o 
  -8  21   1      712.62      752.26     28.27 o 
  -7  21   1      362.79      351.94     19.58 o 
  -6  21   1       98.80      131.92     11.39 o 
  -5  21   1      221.85      220.33     12.97 o 
  -4  21   1      133.88      116.39      9.07 o 
  -3  21   1     1050.11     1040.59     25.16 o 
  -2  21   1      597.64      598.39     18.76 o 
  -1  21   1     4242.93     4229.69     55.13 o 
   0  21   1      588.94      596.49     19.01 o 
   1  21   1      396.81      463.02     16.78 o 
   2  21   1      126.87      148.60     11.00 o 
   3  21   1      684.06      710.85     18.57 o 
   4  21   1      208.65      210.17     15.02 o 
   5  21   1     1237.84     1236.13     24.92 o 
   6  21   1      219.94      236.03     12.49 o 
   7  21   1      670.00      695.57     26.33 o 
   8  21   1        0.80       -2.67     15.30 o 
  -8  22   1       28.41       25.36     10.25 o 
  -7  22   1        7.58        9.37     12.14 o 
  -6  22   1     1026.13     1061.66     31.42 o 
  -5  22   1        9.49       17.55      6.83 o 
  -4  22   1      591.95      578.15     19.91 o 
  -3  22   1      592.79      596.80     19.38 o 
  -2  22   1      563.35      562.69     19.81 o 
  -1  22   1        2.37       22.64      7.24 o 
   0  22   1      800.49      785.37     22.04 o 
   1  22   1       12.23        2.11      5.98 o 
   2  22   1     3376.30     3313.69     48.59 o 
   3  22   1      253.59      253.25     14.21 o 
   4  22   1      341.21      334.24     13.87 o 
   5  22   1        7.21        5.92      5.62 o 
   6  22   1       70.75       63.43      9.62 o 
   7  22   1      306.45      271.25     29.61 o 
  -7  23   1     1446.49     1455.41     39.13 o 
  -6  23   1        0.73        5.09      8.64 o 
  -5  23   1       65.10       62.91     14.87 o 
  -4  23   1      444.39      518.28     18.98 o 
  -3  23   1     1016.52     1041.72     26.39 o 
  -2  23   1        6.30       16.19      6.32 o 
  -1  23   1     2095.37     2066.41     37.27 o 
   0  23   1      471.47      480.76     17.86 o 
   1  23   1      361.01      356.61     15.90 o 
   2  23   1        7.08        6.68      5.78 o 
   3  23   1      714.83      735.25     22.11 o 
   4  23   1      433.28      418.06     15.44 o 
   5  23   1      729.46      735.56     40.28 o 
   6  23   1        0.09       -6.42      6.72 o 
   7  23   1      426.84      406.62     42.70 o 
  -7  24   1      259.91      293.08     20.72 o 
  -6  24   1      471.13      509.89     36.25 o 
  -5  24   1      929.97      900.27     38.35 o 
  -4  24   1     1231.01     1214.79     52.50 o 
  -3  24   1       60.65       69.82      9.75 o 
  -2  24   1      128.97      131.72     11.56 o 
  -1  24   1       15.50       25.92      7.42 o 
   0  24   1        4.44       11.25      6.50 o 
   1  24   1      966.05      977.80     25.76 o 
   2  24   1      375.61      388.75     16.95 o 
   3  24   1      780.07      781.72     23.28 o 
   4  24   1        0.06       -0.29      7.25 o 
   5  24   1       91.16      106.40     11.37 o 
   6  24   1      294.42      280.73     27.43 o 
  -6  25   1      310.15      328.62     26.27 o 
  -5  25   1       81.18       99.62     17.41 o 
  -4  25   1      165.41      174.12     19.49 o 
  -3  25   1      403.87      389.82     20.91 o 
  -2  25   1      446.25      422.80     17.94 o 
  -1  25   1       11.13       10.19      6.33 o 
   0  25   1      550.34      554.82     20.31 o 
   1  25   1       32.92       53.98      8.78 o 
   2  25   1        2.29       -2.01      5.65 o 
   3  25   1        6.20       16.67      8.84 o 
   4  25   1      843.11      819.82     53.01 o 
   5  25   1       98.83      125.45     19.09 o 
   6  25   1      413.67      406.75     22.66 o 
  -5  26   1      692.95      675.88     35.65 o 
  -4  26   1        3.06       -5.03     11.41 o 
  -3  26   1      650.08      682.66     27.54 o 
  -2  26   1       43.84       41.13     10.64 o 
  -1  26   1        2.62        3.43      8.19 o 
   0  26   1       65.11       58.95     15.44 o 
   1  26   1      395.57      375.12     25.66 o 
   2  26   1       10.92        3.10     11.63 o 
   3  26   1      428.91      378.44     26.42 o 
   4  26   1       22.00       33.75     13.90 o 
   5  26   1        0.92       13.37     12.96 o 
  -4  27   1       35.98       28.67     15.06 o 
  -3  27   1        8.89       25.78     13.87 o 
  -2  27   1     1058.96     1074.06     43.01 o 
  -1  27   1      293.21      281.77     25.67 o 
   0  27   1      173.90      184.34     21.18 o 
   1  27   1       18.22       14.09     12.59 o 
   2  27   1       10.36        4.66     11.73 o 
   3  27   1      134.36      104.64     18.61 o 
   4  27   1       92.05      123.46     19.12 o 
  -3  28   1       32.64       44.87     16.51 o 
  -2  28   1       44.43       60.77     16.69 o 
  -1  28   1      217.85      270.27     24.82 o 
   0  28   1      478.48      464.77     29.98 o 
   1  28   1      117.97      116.83     19.53 o 
   2  28   1      674.57      732.38     57.03 o 
   3  28   1       29.38       22.68     21.20 o 
 -12   0   2      126.43      140.77     14.60 o 
 -10   0   2     3104.53     3192.09    119.62 o 
  -8   0   2     3616.47     3699.61     66.13 o 
  -6   0   2        9.80        8.08      8.92 o 
  -4   0   2    26612.91    26450.52    451.66 o 
  -2   0   2    12500.17    12688.02    127.45 o 
   0   0   2       60.45       42.53      2.91 o 
   2   0   2     4224.21     4061.07     72.81 o 
   4   0   2    30346.51    30232.14    328.30 o 
   6   0   2     4149.17     4207.95     56.70 o 
   8   0   2      676.50      669.00     23.95 o 
  10   0   2      347.17      296.77     18.91 o 
 -12   1   2       69.61       64.72      8.68 o 
 -11   1   2      529.56      527.61     19.06 o 
 -10   1   2      211.95      224.95     13.05 o 
  -9   1   2       10.26        9.81      5.68 o 
  -8   1   2       53.36       51.50      6.96 o 
  -7   1   2     1611.73     1640.18     26.77 o 
  -6   1   2     3982.00     3990.55     44.74 o 
  -5   1   2     6706.81     6745.96     63.79 o 
  -4   1   2      208.88      234.55      7.78 o 
  -3   1   2      268.07      272.67      6.58 o 
  -2   1   2      461.24      469.91      6.56 o 
  -1   1   2    11803.39    11997.09    138.07 o 
   0   1   2    16309.83    16219.07    138.21 o 
   1   1   2    10420.17    10334.71     73.43 o 
   2   1   2    18628.58    18572.98    129.06 o 
   3   1   2     2340.51     2465.51     23.59 o 
   4   1   2      904.93      883.06     15.14 o 
   5   1   2     5252.41     5134.28     39.91 o 
   6   1   2     1875.74     1826.82     20.34 o 
   7   1   2     3591.35     3660.91     33.99 o 
   8   1   2      617.59      615.39     16.13 o 
   9   1   2      113.46      110.11      9.73 o 
  10   1   2       57.90       53.47     15.65 o 
  11   1   2        2.78       13.72     20.89 o 
 -12   2   2       99.05      100.61     10.26 o 
 -11   2   2      173.38      162.98     11.22 o 
 -10   2   2     2226.62     2253.76     37.91 o 
  -9   2   2     1335.73     1406.42     27.53 o 
  -8   2   2     1047.22     1065.49     22.32 o 
  -7   2   2     2249.72     2260.75     32.38 o 
  -6   2   2      151.92      126.59      7.86 o 
  -5   2   2    12031.87    12361.03    106.13 o 
  -4   2   2     2209.61     2139.61     29.19 o 
  -3   2   2     1834.52     1821.67     17.35 o 
  -2   2   2    19580.91    19641.88    157.40 o 
  -1   2   2     1841.90     1945.62     16.38 o 
   0   2   2     1914.42     2007.23     17.03 o 
   1   2   2      534.35      531.26      8.46 o 
   2   2   2      542.49      544.09     16.35 o 
   3   2   2    38079.46    36968.08    251.77 o 
   4   2   2     3292.38     3426.70     28.64 o 
   5   2   2     2601.19     2686.29     29.17 o 
   6   2   2       56.00       64.39      7.01 o 
   7   2   2      108.07      120.65      8.10 o 
   8   2   2      508.93      485.44     21.47 o 
   9   2   2      196.25      199.63     12.75 o 
  10   2   2      123.32      115.77     11.34 o 
  11   2   2      759.99      792.20     31.95 o 
 -12   3   2      126.63      123.16     10.82 o 
 -11   3   2        2.06        4.32      6.48 o 
 -10   3   2       71.30       70.52     10.03 o 
  -9   3   2       98.98      103.61      9.40 o 
  -8   3   2      408.27      420.44     23.71 o 
  -7   3   2      386.78      409.91     16.93 o 
  -6   3   2    12165.31    12428.25    109.43 o 
  -5   3   2     2176.06     2369.36     34.19 o 
  -4   3   2        1.46       13.91     14.47 o 
  -3   3   2    10213.32    10609.88     66.25 o 
  -2   3   2      102.08      109.02      2.42 o 
  -1   3   2      396.94      435.63     14.04 o 
   0   3   2     4397.69     4395.42     39.90 o 
   1   3   2     7690.74     8105.00     55.61 o 
   2   3   2    18582.04    18801.11    130.68 o 
   3   3   2      774.10      813.87     11.47 o 
   4   3   2     4146.23     4144.08     33.28 o 
   5   3   2      118.35       97.60      4.00 o 
   6   3   2      738.69      737.13     11.84 o 
   7   3   2      259.39      265.81      7.91 o 
   8   3   2     1583.26     1613.30     26.71 o 
   9   3   2        2.04        1.59      6.67 o 
  10   3   2      175.74      216.83     14.19 o 
  11   3   2      191.73      216.07     30.60 o 
 -12   4   2        8.64        1.97      6.38 o 
 -11   4   2     1067.96     1097.08     27.50 o 
 -10   4   2        2.42       -4.68      4.84 o 
  -9   4   2     2941.63     2836.35     37.26 o 
  -8   4   2      105.55       87.10      7.27 o 
  -7   4   2      929.41      926.81     17.67 o 
  -6   4   2       90.62       76.94      7.63 o 
  -5   4   2     6282.92     6342.15     54.89 o 
  -4   4   2      482.09      498.26      8.54 o 
  -3   4   2     5454.64     5442.78     33.09 o 
  -2   4   2        2.37        4.22      1.10 o 
  -1   4   2     7109.91     7727.10     50.69 o 
   0   4   2      953.24      882.56      9.84 o 
   1   4   2     3350.97     3542.53     27.03 o 
   2   4   2      324.56      312.65      9.75 o 
   3   4   2     7100.12     7131.75     61.79 o 
   4   4   2     4401.80     4305.23     31.22 o 
   5   4   2      210.65      245.40      5.93 o 
   6   4   2      137.23      162.77      5.46 o 
   7   4   2        3.23        0.05      3.28 o 
   8   4   2      126.88      104.51     10.01 o 
   9   4   2     2079.51     2096.36     38.34 o 
  10   4   2       16.52       24.76     10.12 o 
  11   4   2      927.82      998.96     36.41 o 
 -12   5   2       83.09       74.07      9.42 o 
 -11   5   2      124.45      120.01     11.69 o 
 -10   5   2        5.06        7.74      6.55 o 
  -9   5   2      344.16      350.03     18.64 o 
  -8   5   2      674.66      723.25     16.62 o 
  -7   5   2     4591.81     4619.13     46.97 o 
  -6   5   2     3097.15     3226.55     34.98 o 
  -5   5   2     6820.40     6778.93     52.05 o 
  -4   5   2     6354.90     6673.31     45.76 o 
  -3   5   2      580.00      630.30      7.21 o 
  -2   5   2      612.11      583.67      6.54 o 
  -1   5   2     8509.65     8191.26     56.98 o 
   0   5   2    16842.77    16950.48    115.84 o 
   2   5   2      948.15      916.40     11.09 o 
   3   5   2     2371.61     2545.77     29.59 o 
   4   5   2      344.76      398.54      6.98 o 
   5   5   2     2788.69     2799.27     23.88 o 
   6   5   2     1218.10     1214.78     15.03 o 
   7   5   2     2915.36     2920.55     38.85 o 
   8   5   2     1671.27     1668.56     27.73 o 
   9   5   2      161.58      162.79     12.26 o 
  10   5   2       19.35        4.84      9.91 o 
  11   5   2        1.24       17.10     11.63 o 
 -12   6   2       66.32       59.22      8.90 o 
 -11   6   2       71.91       48.45      8.03 o 
 -10   6   2     1803.83     1805.18     39.47 o 
  -9   6   2      226.78      258.71     22.06 o 
  -8   6   2      198.08      244.52     10.39 o 
  -7   6   2      132.28      131.90     10.29 o 
  -6   6   2      578.14      597.72     14.13 o 
  -5   6   2      207.31      236.08      6.38 o 
  -4   6   2    11497.25    11534.68     73.89 o 
  -3   6   2     1299.60     1423.18     12.44 o 
  -2   6   2    28140.52    27972.70    157.45 o 
  -1   6   2      258.54      251.24      5.02 o 
   0   6   2      707.52      652.21      8.13 o 
   1   6   2     6400.21     6583.33     53.24 o 
   2   6   2      124.22       91.77      4.31 o 
   3   6   2       15.81       16.91      3.07 o 
   4   6   2     4881.40     4756.35     37.19 o 
   5   6   2     1394.82     1387.28     15.13 o 
   6   6   2      721.30      686.04     13.15 o 
   7   6   2       54.28       49.59      6.67 o 
   8   6   2     2210.77     2217.18     39.01 o 
   9   6   2       77.06       66.43     12.57 o 
  10   6   2     1061.79     1014.07     37.43 o 
  11   6   2        6.38       -9.62      9.80 o 
 -12   7   2       26.35       17.05      7.48 o 
 -11   7   2      505.77      533.24     17.75 o 
 -10   7   2       18.51        3.95      8.01 o 
  -9   7   2      836.57      917.05     22.96 o 
  -8   7   2      860.28      844.52     18.02 o 
  -7   7   2      514.89      530.53     13.69 o 
  -6   7   2     7440.68     7454.61     58.70 o 
  -5   7   2     3548.34     3551.55     33.25 o 
  -4   7   2        3.38        1.17      1.49 o 
  -3   7   2     2329.23     2380.59     18.19 o 
  -2   7   2      883.16      853.95      9.28 o 
  -1   7   2    17149.61    17231.83     99.16 o 
   0   7   2      278.93      295.03      5.47 o 
   1   7   2     6778.32     6955.32     97.33 o 
   2   7   2     3203.66     3158.16     30.01 o 
   3   7   2      354.12      386.71      6.13 o 
   4   7   2     2001.82     2060.19     21.54 o 
   5   7   2      825.86      809.25     12.13 o 
   6   7   2      253.46      311.94      8.77 o 
   7   7   2     5064.50     5106.74     56.02 o 
   8   7   2      350.02      362.91     12.43 o 
   9   7   2      133.51      143.12     36.83 o 
  10   7   2       37.12       49.01     12.64 o 
  11   7   2       26.67       34.71     13.34 o 
 -11   8   2      128.10      117.05     10.44 o 
 -10   8   2      964.38     1001.28     25.69 o 
  -9   8   2      654.86      726.21     22.33 o 
  -8   8   2        0.52        1.78      4.49 o 
  -7   8   2     1403.29     1441.94     22.93 o 
  -6   8   2        9.18       13.82      5.23 o 
  -5   8   2     2555.92     2531.62     23.04 o 
  -4   8   2     1401.84     1477.40     17.08 o 
  -3   8   2     5405.57     5487.67     42.13 o 
  -2   8   2    10961.59    10762.91     65.16 o 
  -1   8   2    10936.91    10629.83     64.16 o 
   0   8   2       27.48       17.82      2.41 o 
   1   8   2       23.06       20.83      2.17 o 
   2   8   2     3417.09     3248.79     28.33 o 
   3   8   2     6285.24     6293.64     48.48 o 
   4   8   2     2970.09     2877.40     23.65 o 
   5   8   2      159.99      140.33      6.51 o 
   6   8   2     2579.17     2555.62     29.76 o 
   7   8   2        1.21        4.86      4.92 o 
   8   8   2      722.95      675.81     21.92 o 
   9   8   2     1112.97     1121.35     36.01 o 
  10   8   2      308.40      308.56     23.89 o 
  11   8   2      566.86      592.41     57.90 o 
 -11   9   2       19.49       10.39      6.87 o 
 -10   9   2       69.59       68.75      8.36 o 
  -9   9   2       32.42       15.57      6.38 o 
  -8   9   2      709.86      740.33     20.75 o 
  -7   9   2       40.96       36.32      6.10 o 
  -6   9   2     3940.86     4032.17     34.64 o 
  -5   9   2       11.21       22.52      2.55 o 
  -4   9   2      605.61      609.98     10.43 o 
  -3   9   2      332.86      391.24      9.75 o 
  -2   9   2      502.47      546.22      7.86 o 
  -1   9   2    11553.16    11632.01     70.34 o 
   0   9   2    24423.16    24179.09    137.60 o 
   1   9   2      992.59     1040.24     15.72 o 
   2   9   2     7586.50     7794.51     58.32 o 
   3   9   2      165.66      173.21      5.81 o 
   4   9   2      400.42      327.17     10.20 o 
   5   9   2        0.60        1.56      3.88 o 
   6   9   2     1431.80     1461.43     21.32 o 
   7   9   2      824.70      766.31     27.77 o 
   8   9   2     2526.37     2490.80     44.37 o 
   9   9   2      200.55      196.38     17.55 o 
  10   9   2        6.64        6.22      9.19 o 
  11   9   2       41.14       40.02     14.12 o 
 -11  10   2      475.79      501.93     17.91 o 
 -10  10   2      138.03      114.88     10.53 o 
  -9  10   2     1138.55     1132.76     26.26 o 
  -8  10   2       21.05        8.75      4.77 o 
  -7  10   2       34.15       32.75      5.51 o 
  -6  10   2     1011.45     1071.28     19.26 o 
  -5  10   2     2089.48     2228.98     24.04 o 
  -4  10   2        0.21        2.45      2.02 o 
  -3  10   2     7684.59     7694.89     62.14 o 
  -2  10   2     1518.97     1383.35     13.92 o 
  -1  10   2     3263.28     3425.25     25.97 o 
   0  10   2      351.60      386.58      6.77 o 
   1  10   2     7323.16     7306.22     46.73 o 
   2  10   2      230.29      256.91      7.08 o 
   3  10   2    10633.92    10515.79     76.90 o 
   4  10   2      671.87      671.60     14.16 o 
   5  10   2     3981.60     3928.65     39.34 o 
   6  10   2      231.49      259.94      9.63 o 
   7  10   2      498.73      561.03     19.73 o 
   8  10   2      122.86      129.40     11.99 o 
   9  10   2     1324.37     1303.60     41.12 o 
  10  10   2        0.03        1.71      9.75 o 
  11  10   2      415.82      404.70     29.33 o 
 -11  11   2      756.11      771.65     36.23 o 
 -10  11   2       96.90      102.48      9.81 o 
  -9  11   2      520.15      470.42     15.79 o 
  -8  11   2     1046.20     1135.94     22.13 o 
  -7  11   2      538.96      512.29     15.90 o 
  -6  11   2     2888.55     2937.22     39.52 o 
  -5  11   2     1119.36     1138.66     17.44 o 
  -4  11   2     1468.13     1513.50     18.32 o 
  -3  11   2       98.90       95.49      5.70 o 
  -2  11   2     3838.70     4119.43     30.56 o 
  -1  11   2    28348.90    27320.92    161.75 o 
   0  11   2    11952.31    12538.72     76.20 o 
   1  11   2     2769.36     2768.87     21.80 o 
   2  11   2     2091.06     2169.91     20.71 o 
   3  11   2     1602.95     1607.70     19.28 o 
   4  11   2       30.70       30.28      5.04 o 
   5  11   2       53.67       61.82      5.46 o 
   6  11   2     1194.64     1171.32     25.09 o 
   7  11   2     3639.26     3530.81     83.72 o 
   8  11   2     1651.27     1680.04     36.45 o 
   9  11   2       85.06       92.33     17.11 o 
  10  11   2        1.66       -0.48      9.52 o 
 -11  12   2       33.85       41.33     10.33 o 
 -10  12   2     1922.92     1944.59     38.12 o 
  -9  12   2      689.34      683.14     25.65 o 
  -8  12   2      294.41      267.32     14.85 o 
  -7  12   2       35.55       44.95      7.11 o 
  -6  12   2       51.86       44.25      6.77 o 
  -5  12   2       50.72       41.43      4.91 o 
  -4  12   2      815.66      838.67     13.34 o 
  -3  12   2     1077.98      955.67     13.87 o 
  -2  12   2    11779.40    11428.89     74.82 o 
  -1  12   2     1564.42     1618.55     16.32 o 
   0  12   2     2781.45     2953.12     22.07 o 
   1  12   2      816.35      845.68     12.20 o 
   2  12   2     2807.28     2854.43     25.42 o 
   3  12   2       25.19       17.88      4.60 o 
   4  12   2     4726.14     4716.19     44.97 o 
   5  12   2        7.25        5.67      3.69 o 
   6  12   2     3055.20     3052.64     40.84 o 
   7  12   2      711.66      665.43     21.97 o 
   8  12   2      733.87      743.08     24.31 o 
   9  12   2      302.55      302.62     31.14 o 
  10  12   2      381.26      363.83     25.23 o 
 -11  13   2      573.90      609.41     22.77 o 
 -10  13   2        3.04        8.11      7.53 o 
  -9  13   2      690.94      742.27     28.73 o 
  -8  13   2       16.94       20.43      5.53 o 
  -7  13   2     2415.34     2370.68     33.09 o 
  -6  13   2      100.79      102.75      8.61 o 
  -5  13   2     2781.02     2789.31     33.25 o 
  -4  13   2      746.40      776.13     15.29 o 
  -3  13   2     2102.76     2141.17     26.73 o 
  -2  13   2      411.74      417.55      8.58 o 
  -1  13   2     4448.38     4248.35     30.04 o 
   0  13   2      304.95      302.20      6.66 o 
   1  13   2     1985.54     1966.20     23.16 o 
   2  13   2        1.89        0.95      2.55 o 
   3  13   2      442.87      484.14     12.47 o 
   4  13   2        0.98       -3.32      3.32 o 
   5  13   2      572.46      559.35     23.79 o 
   6  13   2       69.37       73.24     15.32 o 
   7  13   2     2654.93     2733.37     51.63 o 
   8  13   2      487.58      486.30     20.41 o 
   9  13   2       77.13       83.88     21.47 o 
  10  13   2        2.35      -14.18     14.18 o 
 -10  14   2      660.84      707.18     23.50 o 
  -9  14   2      283.54      279.76     15.08 o 
  -8  14   2      928.55      912.13     20.90 o 
  -7  14   2      162.62      131.21     12.92 o 
  -6  14   2       14.57       20.19      6.54 o 
  -5  14   2       15.61       18.46      4.20 o 
  -4  14   2     2714.27     2594.82     28.56 o 
  -3  14   2      854.17      813.95     14.02 o 
  -2  14   2     4521.42     4350.91     32.87 o 
  -1  14   2     1504.49     1444.14     14.76 o 
   0  14   2      582.78      624.87     11.16 o 
   1  14   2      926.88      956.57     16.26 o 
   2  14   2      585.03      599.11     15.50 o 
   3  14   2     2051.44     2015.71     23.69 o 
   4  14   2     1294.74     1273.58     21.30 o 
   5  14   2      164.61      180.05     10.57 o 
   6  14   2       18.97       15.23      5.59 o 
   7  14   2      506.83      495.94     19.74 o 
   8  14   2      769.68      813.51     35.46 o 
   9  14   2      365.88      375.74     23.69 o 
  10  14   2      468.01      486.82     41.36 o 
 -10  15   2        1.26       -6.63      6.63 o 
  -9  15   2       13.64       21.11      7.99 o 
  -8  15   2     1218.27     1198.21     26.30 o 
  -7  15   2     1487.80     1438.93     25.82 o 
  -6  15   2     2616.11     2462.31     33.70 o 
  -5  15   2     2914.40     2909.33     33.55 o 
  -4  15   2      496.01      481.15     11.64 o 
  -3  15   2       36.29       39.19      4.57 o 
  -2  15   2        7.82        5.80      2.53 o 
  -1  15   2       38.56       50.25      3.46 o 
   0  15   2     2805.64     2726.90     28.56 o 
   1  15   2     2688.59     2748.83     28.75 o 
   2  15   2      861.48      852.78     15.07 o 
   3  15   2       53.99       56.17      5.04 o 
   4  15   2      756.39      772.93     19.95 o 
   5  15   2      837.93      793.14     19.66 o 
   6  15   2      912.04      974.68     22.58 o 
   7  15   2      273.96      247.59     15.14 o 
   8  15   2     1126.67     1207.55     32.35 o 
   9  15   2       91.50      118.19     16.03 o 
  10  15   2        0.01        1.81     15.36 o 
 -10  16   2      117.04      118.15     25.99 o 
  -9  16   2      964.58      950.09     26.45 o 
  -8  16   2      124.70      138.95     10.17 o 
  -7  16   2      669.20      611.44     16.97 o 
  -6  16   2       20.85       10.47      6.79 o 
  -5  16   2     1539.93     1455.12     24.29 o 
  -4  16   2        4.46        3.87      4.46 o 
  -3  16   2     3634.80     3598.47     35.82 o 
  -2  16   2     2179.45     2145.48     24.81 o 
  -1  16   2     3634.61     3641.10     33.43 o 
   0  16   2     1207.89     1180.02     17.82 o 
   1  16   2       56.91       61.72      7.40 o 
   2  16   2      120.27      137.32      6.90 o 
   3  16   2     3870.54     3856.13     51.94 o 
   4  16   2      130.97      117.09     10.30 o 
   5  16   2      988.60      975.42     20.01 o 
   6  16   2      190.83      194.05     11.49 o 
   7  16   2        5.98        0.72      6.57 o 
   8  16   2      124.68      146.36     26.08 o 
   9  16   2      716.28      731.32     32.71 o 
 -10  17   2       90.14       63.21     12.53 o 
  -9  17   2      500.02      522.35     20.40 o 
  -8  17   2      280.96      307.01     16.22 o 
  -7  17   2      556.71      543.55     16.61 o 
  -6  17   2     1902.06     1904.56     32.25 o 
  -5  17   2     1236.57     1223.04     22.70 o 
  -4  17   2        5.33        5.51      3.84 o 
  -3  17   2      955.62      901.79     16.10 o 
  -2  17   2      506.69      522.35     18.99 o 
  -1  17   2     2204.21     2124.41     29.16 o 
   0  17   2     1903.17     1909.28     23.90 o 
   1  17   2      193.59      193.29     10.02 o 
   2  17   2     2233.53     2258.36     29.23 o 
   3  17   2      175.12      182.57      9.31 o 
   4  17   2      350.95      354.09     12.39 o 
   5  17   2      213.76      191.61     10.23 o 
   6  17   2     1228.08     1244.69     23.97 o 
   7  17   2     1554.01     1562.28     69.93 o 
   8  17   2      259.11      261.84     17.09 o 
   9  17   2        3.83       -1.61     14.51 o 
  -9  18   2      110.23      122.09     12.32 o 
  -8  18   2      214.90      191.11     11.84 o 
  -7  18   2       87.88       95.68      8.96 o 
  -6  18   2       18.68       21.48      5.85 o 
  -5  18   2      125.82      138.47      9.16 o 
  -4  18   2     1909.57     1943.41     32.16 o 
  -3  18   2       54.28       66.63      6.50 o 
  -2  18   2     4272.28     4157.05     63.96 o 
  -1  18   2       53.71       50.18      6.11 o 
   0  18   2       16.34       14.80      4.18 o 
   1  18   2      137.13      157.43      7.77 o 
   2  18   2     1171.76     1206.11     21.83 o 
   3  18   2     2517.58     2466.50     33.35 o 
   4  18   2     2418.84     2416.55     33.65 o 
   5  18   2      809.07      744.90     18.23 o 
   6  18   2      316.53      326.43     14.93 o 
   7  18   2        3.99        6.51      6.27 o 
   8  18   2      400.49      417.01     25.65 o 
   9  18   2       11.80       15.45     10.54 o 
  -9  19   2       24.35       27.59     10.03 o 
  -8  19   2       35.47       60.23      8.93 o 
  -7  19   2      946.93      971.25     25.00 o 
  -6  19   2       91.37       74.33      8.02 o 
  -5  19   2      252.17      254.67     11.57 o 
  -4  19   2       14.53        0.31      4.96 o 
  -3  19   2      881.08      822.36     18.05 o 
  -2  19   2      426.54      434.54     15.42 o 
  -1  19   2     2546.57     2469.59     37.70 o 
   0  19   2       23.92       38.67      5.87 o 
   1  19   2     2661.15     2727.71     31.42 o 
   2  19   2        1.47        0.65      4.61 o 
   3  19   2      734.17      682.48     17.28 o 
   4  19   2        9.81       11.21      5.44 o 
   5  19   2      819.34      790.05     20.05 o 
   6  19   2       76.31       70.65      9.23 o 
   7  19   2      866.24      831.76     28.71 o 
   8  19   2       16.70        8.09     18.32 o 
  -9  20   2      117.77       97.29     13.84 o 
  -8  20   2      682.18      640.97     25.79 o 
  -7  20   2       43.92       37.27      7.92 o 
  -6  20   2        0.86        9.43      6.39 o 
  -5  20   2     1089.29     1034.55     24.90 o 
  -4  20   2     1984.79     2029.54     30.71 o 
  -3  20   2      278.56      261.22     12.93 o 
  -2  20   2      719.12      720.59     20.74 o 
  -1  20   2      514.73      519.57     17.20 o 
   0  20   2        2.21        2.20      6.44 o 
   1  20   2        9.52       16.44      5.40 o 
   2  20   2     2108.06     2120.60     31.27 o 
   3  20   2     1350.05     1350.43     24.71 o 
   4  20   2     3552.18     3555.55     44.41 o 
   5  20   2       32.69       26.75      6.56 o 
   6  20   2      265.27      240.99     13.90 o 
   7  20   2       67.94       75.96     18.23 o 
   8  20   2       52.11       43.67     12.95 o 
  -8  21   2      121.79      106.08     13.95 o 
  -7  21   2      486.99      486.50     22.44 o 
  -6  21   2     1485.52     1468.28     31.45 o 
  -5  21   2      633.66      666.12     24.83 o 
  -4  21   2      101.31      123.90     14.52 o 
  -3  21   2      154.55      149.00     10.97 o 
  -2  21   2      479.12      503.81     17.43 o 
  -1  21   2      347.59      313.47     14.19 o 
   0  21   2     1667.19     1696.15     29.09 o 
   1  21   2     1574.44     1541.24     30.43 o 
   2  21   2     3255.10     3249.86     41.31 o 
   3  21   2        7.97        7.85      5.82 o 
   4  21   2      181.36      174.03     10.74 o 
   5  21   2      701.15      734.85     21.73 o 
   6  21   2      505.34      498.36     22.06 o 
   7  21   2      313.92      283.97     22.58 o 
   8  21   2      395.87      421.45     38.70 o 
  -8  22   2       37.90       42.10     11.54 o 
  -7  22   2      340.09      350.73     22.10 o 
  -6  22   2       21.99       31.00      8.08 o 
  -5  22   2     1426.72     1451.37     37.15 o 
  -4  22   2      115.10       90.18     12.21 o 
  -3  22   2     2095.59     2079.74     37.10 o 
  -2  22   2       69.46       60.77      8.69 o 
  -1  22   2      677.94      695.92     20.76 o 
   0  22   2      302.62      312.53     14.69 o 
   1  22   2       68.32       80.43     10.04 o 
   2  22   2      153.57      163.16     11.81 o 
   3  22   2     3675.40     3680.40     53.07 o 
   4  22   2        5.10        4.76      5.72 o 
   5  22   2      722.57      716.76     22.43 o 
   6  22   2       55.68       46.60     10.50 o 
   7  22   2        3.96       17.75     11.46 o 
  -7  23   2       46.87       49.89     11.62 o 
  -6  23   2     1307.84     1348.96     46.97 o 
  -5  23   2       18.52       17.86     15.26 o 
  -4  23   2      321.61      295.30     18.19 o 
  -3  23   2       44.08       73.47      9.69 o 
  -2  23   2       79.49       74.41      9.46 o 
  -1  23   2      461.83      468.48     26.39 o 
   0  23   2      828.66      795.13     25.37 o 
   1  23   2      337.41      367.35     16.12 o 
   2  23   2      886.24      885.90     24.28 o 
   3  23   2      423.43      378.53     16.58 o 
   4  23   2      149.13      159.75     12.55 o 
   5  23   2      122.43      125.44     13.39 o 
   6  23   2      741.89      681.52     32.54 o 
   7  23   2      144.74      145.54     25.43 o 
  -6  24   2        1.34       26.44     17.84 o 
  -5  24   2       32.93       17.40     13.69 o 
  -4  24   2      608.47      630.34     57.12 o 
  -3  24   2     1771.61     1734.28     38.58 o 
  -2  24   2      445.18      393.90     17.15 o 
  -1  24   2     1082.77     1109.46     29.15 o 
   0  24   2       33.18       32.35      7.49 o 
   1  24   2        0.27        4.96      6.10 o 
   2  24   2      175.74      201.26     13.46 o 
   3  24   2      101.47      111.13     11.25 o 
   4  24   2      749.75      801.60     31.99 o 
   5  24   2      152.15      157.44     19.28 o 
   6  24   2       21.27       15.91     13.03 o 
  -6  25   2        2.59       -1.79     11.90 o 
  -5  25   2     1137.61     1156.60     44.74 o 
  -4  25   2      232.35      266.82     23.95 o 
  -3  25   2       99.32      106.30     13.55 o 
  -2  25   2      116.88      125.77     15.48 o 
  -1  25   2      130.66      154.78     20.52 o 
   0  25   2      148.10      171.13     13.05 o 
   1  25   2      621.80      622.56     21.20 o 
   2  25   2       70.45       67.66     14.90 o 
   3  25   2      164.23      139.89     26.25 o 
   4  25   2       59.53       48.79     14.92 o 
   5  25   2      258.12      253.08     18.31 o 
  -5  26   2      108.25       90.13     18.49 o 
  -4  26   2      892.08      902.43     59.84 o 
  -3  26   2       30.07       18.66     12.72 o 
  -2  26   2     1029.75     1076.06     33.52 o 
  -1  26   2       18.40       44.35     10.61 o 
   0  26   2       22.94       35.25     12.74 o 
   1  26   2      102.02      106.61     29.90 o 
   2  26   2      275.50      252.31     22.73 o 
   3  26   2      205.11      242.87     33.08 o 
   4  26   2      240.04      276.65     23.90 o 
  -4  27   2       73.51       62.36     17.45 o 
  -3  27   2        7.89        8.07     12.29 o 
  -2  27   2       27.19       28.27     14.27 o 
  -1  27   2      463.05      491.37     30.51 o 
   0  27   2      276.92      263.83     23.92 o 
   1  27   2      483.18      441.73     32.69 o 
   2  27   2      357.96      316.10     34.65 o 
   3  27   2       15.25        3.04     12.49 o 
  -3  28   2      552.27      533.25     32.85 o 
  -2  28   2       54.83       47.19     18.17 o 
  -1  28   2       84.34       54.68     28.36 o 
   0  28   2        0.00       14.74     14.30 o 
   1  28   2      169.75      171.97     20.90 o 
   2  28   2      193.35      208.69     22.60 o 
 -11   0   3      118.30      154.10     19.11 o 
  -9   0   3      755.02      743.53     31.69 o 
  -7   0   3     5943.60     5825.43     88.41 o 
  -5   0   3       26.15       14.03     12.40 o 
  -3   0   3     5917.86     5987.16     53.67 o 
  -1   0   3    25528.26    24885.23    271.43 o 
   3   0   3     4266.88     4066.20     55.78 o 
   5   0   3     4259.83     4118.07     47.89 o 
   7   0   3     2387.37     2477.76     47.42 o 
   9   0   3       73.66       82.51     11.93 o 
  11   0   3      216.44      161.29     24.98 o 
 -12   1   3      611.88      643.88     20.49 o 
 -11   1   3      393.28      409.81     17.63 o 
 -10   1   3     1541.66     1526.72     31.10 o 
  -9   1   3      191.08      185.96     11.38 o 
  -8   1   3     1089.84     1028.86     22.52 o 
  -7   1   3      247.44      233.70     16.30 o 
  -6   1   3     5961.13     6041.17     61.71 o 
  -5   1   3     1472.15     1472.75     22.43 o 
  -4   1   3     7743.05     7963.07     51.40 o 
  -3   1   3      261.88      252.91      5.56 o 
  -2   1   3       11.30        7.65      1.44 o 
  -1   1   3    14961.59    15196.16     89.35 o 
   0   1   3     7009.93     7062.34     45.02 o 
   1   1   3       23.46       41.15      2.91 o 
   2   1   3    19267.24    19044.74    133.88 o 
   3   1   3     6637.94     6514.04     52.43 o 
   4   1   3     3383.46     3506.51     40.39 o 
   5   1   3      727.67      726.34     11.17 o 
   6   1   3       91.49      104.43      7.45 o 
   7   1   3      126.83      136.63     11.06 o 
   8   1   3     2143.26     2120.03     31.93 o 
   9   1   3        3.26        1.71      6.57 o 
  10   1   3      299.01      287.67     16.06 o 
  11   1   3      179.52      195.95     19.56 o 
 -12   2   3       87.42       58.78     10.07 o 
 -11   2   3       29.77       25.46      6.94 o 
 -10   2   3      413.01      413.73     16.66 o 
  -9   2   3      872.52      893.36     22.17 o 
  -8   2   3      116.24      109.01     12.94 o 
  -7   2   3     2550.26     2592.38     36.11 o 
  -6   2   3     3241.04     3219.59     45.41 o 
  -5   2   3      638.18      700.74     15.73 o 
  -4   2   3       90.55       72.80      3.31 o 
  -3   2   3      170.43      167.37      3.54 o 
  -2   2   3    13722.28    13901.38     70.92 o 
  -1   2   3     7162.25     7429.41     45.06 o 
   0   2   3      160.27      219.79     10.70 o 
   1   2   3    14145.74    13979.19     93.59 o 
   2   2   3     3866.79     3931.27     33.70 o 
   3   2   3      152.18      163.55      5.92 o 
   4   2   3    10850.91    10367.68     79.73 o 
   5   2   3     1908.11     1928.70     18.09 o 
   6   2   3     8657.42     8577.68     78.82 o 
   7   2   3     1331.93     1408.00     24.11 o 
   8   2   3        0.08       -0.10      5.19 o 
   9   2   3      131.14      133.19     13.66 o 
  10   2   3        1.84        4.17      7.21 o 
  11   2   3      482.04      499.64     26.32 o 
 -12   3   3        0.21       -4.35      7.40 o 
 -11   3   3     1537.45     1538.95     29.59 o 
 -10   3   3      232.98      208.56     11.62 o 
  -9   3   3      196.38      189.76     11.49 o 
  -8   3   3      246.65      246.91     11.74 o 
  -7   3   3       81.12       78.91      7.38 o 
  -6   3   3     1006.84     1033.74     20.09 o 
  -5   3   3    18204.46    17921.97    131.80 o 
  -4   3   3     3727.71     3996.55     33.29 o 
  -3   3   3    13873.43    13713.27     80.76 o 
  -2   3   3     7052.10     7413.19     39.88 o 
  -1   3   3     7804.14     8112.08     55.83 o 
   0   3   3        0.11       -1.65      2.34 o 
   1   3   3     4607.88     4594.00     35.13 o 
   2   3   3        0.00       -2.04      2.04 o 
   3   3   3    21084.05    20766.14    146.88 o 
   4   3   3     1267.73     1173.73     14.49 o 
   5   3   3      479.33      466.38      9.68 o 
   6   3   3       83.00       82.43      6.79 o 
   7   3   3     5462.59     5500.13     65.24 o 
   8   3   3       23.96        7.30      6.32 o 
   9   3   3      456.94      471.87     20.22 o 
  10   3   3        0.09        5.03      6.83 o 
  11   3   3      308.93      339.68     23.60 o 
 -12   4   3       53.39       51.52     13.62 o 
 -11   4   3        0.49       -4.63      6.80 o 
 -10   4   3     1232.29     1274.53     25.48 o 
  -9   4   3       15.01        4.22      4.51 o 
  -8   4   3     1909.69     1957.40     28.91 o 
  -7   4   3     1217.42     1235.30     26.01 o 
  -6   4   3     3523.23     3539.80     33.49 o 
  -5   4   3        9.94        8.84      2.93 o 
  -4   4   3      150.40      136.46      5.39 o 
  -3   4   3     6375.16     6807.56     46.10 o 
  -2   4   3    16287.98    15513.76     78.96 o 
  -1   4   3      203.48      235.99      4.97 o 
   0   4   3     6621.19     6658.88     45.24 o 
   1   4   3     1320.84     1278.21     15.78 o 
   2   4   3     1197.22     1241.61     13.68 o 
   3   4   3       19.15       11.45      2.73 o 
   4   4   3     1874.31     1846.32     22.39 o 
   5   4   3     2823.91     2899.37     31.07 o 
   6   4   3     2851.63     2789.96     28.19 o 
   7   4   3      803.92      800.71     21.48 o 
   8   4   3       12.12       -0.80      6.20 o 
   9   4   3       36.37       38.80      8.48 o 
  10   4   3      104.89      140.20     13.39 o 
  11   4   3       61.46       65.50     14.25 o 
 -12   5   3      148.01      163.92     13.85 o 
 -11   5   3      487.38      476.79     19.36 o 
 -10   5   3      153.71      137.77     10.07 o 
  -9   5   3      281.34      235.72     18.47 o 
  -8   5   3       46.51       53.85      6.63 o 
  -7   5   3      585.17      586.34     12.61 o 
  -6   5   3     3030.41     2848.50     30.36 o 
  -5   5   3     2393.34     2484.43     24.51 o 
  -4   5   3     7438.95     7085.31     50.84 o 
  -3   5   3     7858.74     7814.99     46.17 o 
  -2   5   3     3027.97     2932.26     23.46 o 
  -1   5   3     1581.49     1519.25     13.93 o 
   0   5   3      160.73      159.13      6.40 o 
   1   5   3     3907.60     3883.13     34.01 o 
   2   5   3     7173.98     7118.73     57.54 o 
   3   5   3     1807.07     1721.63     17.52 o 
   4   5   3      182.70      158.29      5.98 o 
   5   5   3       82.23       67.34      5.78 o 
   6   5   3       85.46       87.07      5.63 o 
   7   5   3      332.17      335.68     14.68 o 
   8   5   3     1608.84     1663.04     33.09 o 
   9   5   3      537.23      554.27     20.20 o 
  10   5   3      556.45      505.93     25.72 o 
  11   5   3       29.11       20.85     23.46 o 
 -12   6   3        2.46       -1.77      7.46 o 
 -11   6   3        2.72       -0.47      6.67 o 
 -10   6   3        0.67       -2.38      5.50 o 
  -9   6   3     1091.19     1129.04     24.80 o 
  -8   6   3       30.49       20.04      6.18 o 
  -7   6   3     3160.13     3159.19     42.95 o 
  -6   6   3     1037.06     1074.18     16.47 o 
  -5   6   3        3.86        2.19      1.65 o 
  -4   6   3      671.94      683.54      9.18 o 
  -3   6   3      415.49      385.12      7.82 o 
  -2   6   3      245.34      287.59      4.96 o 
  -1   6   3    22004.23    21614.51    141.63 o 
   0   6   3     1535.01     1638.78     15.19 o 
   1   6   3    10335.32    10587.92     67.75 o 
   2   6   3     1658.42     1761.08     16.19 o 
   3   6   3     2902.37     2889.96     23.71 o 
   4   6   3      509.11      546.69      8.67 o 
   5   6   3      826.05      777.11     12.51 o 
   6   6   3      125.39      114.36      6.98 o 
   7   6   3     1364.42     1371.50     25.31 o 
   8   6   3      647.53      669.15     20.93 o 
   9   6   3      171.38      180.62     13.02 o 
  10   6   3       85.66       61.69     13.76 o 
  11   6   3      960.76     1003.55     38.98 o 
 -12   7   3      175.18      177.75     12.72 o 
 -11   7   3       58.26       51.18      9.80 o 
 -10   7   3     1510.63     1535.79     32.32 o 
  -9   7   3      232.11      198.20     12.29 o 
  -8   7   3       28.23       20.99      5.26 o 
  -7   7   3      226.85      249.75      9.03 o 
  -6   7   3     6737.79     6673.13     50.85 o 
  -5   7   3      874.39      847.99     10.87 o 
  -4   7   3     1192.02     1101.00     11.53 o 
  -3   7   3     4886.47     4778.33     32.66 o 
  -2   7   3      487.47      446.87      6.48 o 
  -1   7   3     1838.05     1828.05     15.81 o 
   0   7   3    10413.48    10687.87     61.48 o 
   1   7   3     2622.18     2629.60     20.42 o 
   2   7   3    14397.24    14242.40     89.69 o 
   3   7   3      873.80      859.50     10.71 o 
   4   7   3      156.69      173.54      5.36 o 
   5   7   3        6.67        6.81      3.58 o 
   6   7   3        2.91       -0.02      3.69 o 
   7   7   3     1200.27     1160.99     27.65 o 
   8   7   3     3101.05     2980.64     41.83 o 
   9   7   3       13.28       19.77     10.20 o 
  10   7   3     1009.47      968.90     35.54 o 
  11   7   3      151.35      161.03     29.57 o 
 -11   8   3       62.82       46.68      9.83 o 
 -10   8   3      682.18      653.85     21.55 o 
  -9   8   3      598.03      608.44     19.15 o 
  -8   8   3     1628.24     1577.33     26.00 o 
  -7   8   3      482.93      502.18     12.15 o 
  -6   8   3     2242.76     2348.48     24.12 o 
  -5   8   3     1177.37     1148.45     14.89 o 
  -4   8   3      150.09      165.99      4.77 o 
  -3   8   3     1200.01     1180.34     13.33 o 
  -2   8   3    19559.65    19722.76    109.79 o 
  -1   8   3    14726.35    15145.67    100.98 o 
   0   8   3     2903.95     3005.14     21.55 o 
   1   8   3     1099.26     1078.89     10.83 o 
   2   8   3     1824.37     1977.49     17.80 o 
   3   8   3     3272.52     3181.47     25.67 o 
   4   8   3     1623.28     1567.16     20.15 o 
   5   8   3      817.18      803.67     27.55 o 
   6   8   3     1761.42     1769.61     24.71 o 
   7   8   3     2348.07     2285.82     34.24 o 
   8   8   3        2.05        7.06      5.90 o 
   9   8   3      101.62      123.98     15.66 o 
  10   8   3       27.24       41.24     12.34 o 
  11   8   3      403.66      423.79     27.28 o 
 -11   9   3     1624.95     1682.10     36.03 o 
 -10   9   3      299.22      295.57     15.53 o 
  -9   9   3      392.30      418.92     23.90 o 
  -8   9   3       93.94       81.34      8.90 o 
  -7   9   3     1019.72     1009.57     17.42 o 
  -6   9   3      623.15      593.95     12.57 o 
  -5   9   3     3358.74     3269.42     31.86 o 
  -4   9   3      945.14     1047.39     14.18 o 
  -3   9   3     4111.84     3984.19     31.27 o 
  -2   9   3        5.77       -0.75      1.55 o 
  -1   9   3     6818.74     6817.04     41.43 o 
   0   9   3     2274.24     2457.71     19.77 o 
   1   9   3     7951.31     8259.12     53.40 o 
   2   9   3     3319.50     3339.17     30.40 o 
   3   9   3     7912.79     7683.43     58.98 o 
   4   9   3       66.55       87.56      6.78 o 
   5   9   3      349.53      332.94     11.53 o 
   6   9   3       23.11       17.63      4.92 o 
   7   9   3     1074.63     1012.12     22.11 o 
   8   9   3      193.31      156.25     12.92 o 
   9   9   3     1071.38      959.79     34.36 o 
  10   9   3      120.07      131.71     17.40 o 
 -11  10   3        1.07       18.39      7.27 o 
 -10  10   3      211.11      214.86     17.67 o 
  -9  10   3      203.52      153.34     11.49 o 
  -8  10   3     1867.96     1858.05     40.14 o 
  -7  10   3     1191.40     1208.91     21.65 o 
  -6  10   3      647.27      662.44     13.47 o 
  -5  10   3      193.68      183.40      7.69 o 
  -4  10   3      124.09      130.26      5.28 o 
  -3  10   3       94.58      112.42      3.56 o 
  -2  10   3     7201.43     7196.20     45.79 o 
  -1  10   3     1147.86     1313.05     12.53 o 
   0  10   3     8716.67     8911.21     56.55 o 
   1  10   3       11.51        9.54      1.97 o 
   2  10   3      225.40      194.86      6.53 o 
   3  10   3      834.42      785.13     12.83 o 
   4  10   3     4733.50     4572.87     43.38 o 
   5  10   3        7.18       10.01      4.68 o 
   6  10   3     3634.52     3681.87     45.08 o 
   7  10   3      440.91      439.08     17.18 o 
   8  10   3      298.05      313.21     17.24 o 
   9  10   3        1.27        6.24      7.04 o 
  10  10   3      157.75      151.60     18.35 o 
 -11  11   3      505.81      519.66     18.55 o 
 -10  11   3      591.21      626.74     21.51 o 
  -9  11   3      542.94      553.82     25.34 o 
  -8  11   3       92.89      101.07      9.84 o 
  -7  11   3       47.84       48.22      6.47 o 
  -6  11   3      120.62      121.85      8.55 o 
  -5  11   3     1356.96     1342.40     23.81 o 
  -4  11   3      156.58      165.63      6.14 o 
  -3  11   3     2488.34     2354.33     19.26 o 
  -2  11   3     6899.98     6856.16     44.61 o 
  -1  11   3       53.34       42.13      2.75 o 
   0  11   3      733.03      716.37      9.85 o 
   1  11   3     7252.57     7162.79     48.20 o 
   2  11   3    10838.62    10548.27     78.31 o 
   3  11   3     2401.73     2413.46     27.76 o 
   4  11   3      105.79      105.69      6.38 o 
   5  11   3      106.02       95.47      7.52 o 
   6  11   3      708.75      681.43     19.68 o 
   7  11   3      754.67      716.35     22.78 o 
   8  11   3      655.46      630.85     22.76 o 
   9  11   3      739.28      709.33     25.37 o 
  10  11   3      490.86      564.96     29.56 o 
 -11  12   3      131.79      139.03     16.89 o 
 -10  12   3       63.63       87.21     10.98 o 
  -9  12   3     1592.29     1570.66     38.20 o 
  -8  12   3      716.26      705.28     24.13 o 
  -7  12   3     3950.21     3900.32     72.96 o 
  -6  12   3      907.52      894.38     22.83 o 
  -5  12   3        0.33        3.97      3.25 o 
  -4  12   3      360.52      348.23      8.95 o 
  -3  12   3      113.16      140.22      4.56 o 
  -2  12   3     1516.73     1562.29     16.55 o 
  -1  12   3    10786.85    10621.63     62.54 o 
   0  12   3     2980.90     2960.26     24.50 o 
   1  12   3     1796.68     1802.01     19.45 o 
   2  12   3      118.64      124.86      5.94 o 
   3  12   3     5540.78     5416.13     50.00 o 
   4  12   3       21.96       32.45      4.74 o 
   5  12   3      843.34      860.43     18.87 o 
   6  12   3      113.48      116.11     10.87 o 
   7  12   3     2432.02     2440.56     52.52 o 
   8  12   3        3.55        5.77      8.05 o 
   9  12   3        0.38        9.71      7.45 o 
  10  12   3      119.42      147.76     18.91 o 
 -11  13   3       82.94       67.54     10.99 o 
 -10  13   3     1163.50     1251.77     30.72 o 
  -9  13   3       11.84       16.86      7.84 o 
  -8  13   3        0.34        3.10      6.32 o 
  -7  13   3       38.69       45.09      7.62 o 
  -6  13   3     5154.53     5048.90     58.95 o 
  -5  13   3      799.42      798.40     18.89 o 
  -4  13   3     4328.31     4243.57     38.49 o 
  -3  13   3       97.02       96.53      5.73 o 
  -2  13   3     3302.03     3407.49     28.34 o 
  -1  13   3      195.11      173.34      6.91 o 
   0  13   3     1184.93     1142.07     13.64 o 
   1  13   3      819.09      821.44     13.73 o 
   2  13   3     6986.97     6875.76     56.37 o 
   3  13   3      241.80      276.49      9.63 o 
   4  13   3      248.62      249.97      9.47 o 
   5  13   3      106.64      117.92      9.43 o 
   6  13   3        0.08       -5.17      5.17 o 
   7  13   3       57.02       49.45      9.38 o 
   8  13   3     1624.99     1654.42     38.04 o 
   9  13   3        0.25        0.68      6.78 o 
  10  13   3      555.70      588.73     50.68 o 
 -10  14   3      204.30      192.99     14.19 o 
  -9  14   3      879.47      899.34     25.11 o 
  -8  14   3      854.06      813.83     26.48 o 
  -7  14   3     2591.06     2491.47     39.16 o 
  -6  14   3      367.14      389.45     14.73 o 
  -5  14   3      420.66      425.55     16.40 o 
  -4  14   3        2.91        2.10      3.50 o 
  -3  14   3      611.02      603.75     10.47 o 
  -2  14   3     2160.47     2203.92     28.97 o 
  -1  14   3     5434.16     5411.97     40.08 o 
   0  14   3     1132.28     1181.72     19.46 o 
   1  14   3     2705.95     2685.48     28.34 o 
   2  14   3       11.92        9.53      3.64 o 
   3  14   3      216.67      217.33      8.97 o 
   4  14   3      976.34      941.84     17.67 o 
   5  14   3     1105.26     1134.69     27.65 o 
   6  14   3     1564.69     1512.18     33.56 o 
   7  14   3      212.70      211.38     14.37 o 
   8  14   3       83.35       91.42     15.00 o 
   9  14   3       75.59       64.53     11.47 o 
  10  14   3       28.22       45.76     13.73 o 
 -10  15   3       24.20       19.83     10.23 o 
  -9  15   3       18.08       22.92      7.61 o 
  -8  15   3       31.38       46.70      7.37 o 
  -7  15   3      420.87      452.43     32.67 o 
  -6  15   3      160.00      142.35     10.22 o 
  -5  15   3     2157.01     2067.13     33.24 o 
  -4  15   3     1824.63     1799.46     25.73 o 
  -3  15   3     4408.38     4294.57     36.72 o 
  -2  15   3       63.90       70.01      4.47 o 
  -1  15   3      234.75      235.27      6.79 o 
   0  15   3       84.61       91.81      5.88 o 
   1  15   3      701.69      739.62     13.91 o 
   2  15   3       14.34        9.12      3.59 o 
   3  15   3     1952.66     1931.07     26.22 o 
   4  15   3      773.78      766.37     16.27 o 
   5  15   3       88.97       84.65      9.86 o 
   6  15   3      202.91      202.67     14.16 o 
   7  15   3      863.31      911.01     27.19 o 
   8  15   3       31.37       37.22     18.14 o 
   9  15   3      661.55      761.26     33.58 o 
 -10  16   3      291.19      322.20     17.65 o 
  -9  16   3       40.76       50.18      9.07 o 
  -8  16   3     1543.27     1565.42     28.71 o 
  -7  16   3       15.75       15.51      5.67 o 
  -6  16   3     1597.37     1568.49     30.09 o 
  -5  16   3      351.17      366.34     14.49 o 
  -4  16   3      276.07      238.06     15.07 o 
  -3  16   3     1142.80     1104.37     19.65 o 
  -2  16   3     5357.54     5269.90     39.55 o 
  -1  16   3      257.44      262.34      8.74 o 
   0  16   3     1274.35     1269.08     19.61 o 
   1  16   3       30.47       25.68      4.49 o 
   2  16   3      159.88      180.85      9.10 o 
   3  16   3      617.68      581.68     19.37 o 
   4  16   3     1088.10     1091.07     23.39 o 
   5  16   3      403.20      395.54     17.71 o 
   6  16   3     1045.60      981.69     27.82 o 
   7  16   3      195.33      194.67     18.70 o 
   8  16   3        1.33       -4.61      7.99 o 
   9  16   3       11.64       21.17     11.28 o 
 -10  17   3       78.75      105.50     12.58 o 
  -9  17   3       65.69       47.01      8.92 o 
  -8  17   3       23.03       23.79      6.53 o 
  -7  17   3        9.10       11.25      5.61 o 
  -6  17   3     1877.37     1882.86     32.58 o 
  -5  17   3     1989.07     1949.90     29.38 o 
  -4  17   3      360.76      361.76     12.19 o 
  -3  17   3      833.82      865.78     15.73 o 
  -2  17   3     2538.88     2601.94     33.24 o 
  -1  17   3      406.45      391.99     12.43 o 
   0  17   3       13.21       13.28      4.10 o 
   1  17   3      772.26      803.89     19.05 o 
   2  17   3      828.45      847.41     15.94 o 
   3  17   3     2977.36     2963.46     40.43 o 
   4  17   3      201.26      196.02     10.15 o 
   5  17   3      214.81      183.38     11.64 o 
   6  17   3      214.96      213.16     14.81 o 
   7  17   3      636.65      647.10     24.01 o 
   8  17   3      163.48      153.44     18.22 o 
   9  17   3      271.01      264.02     22.68 o 
  -9  18   3      256.57      264.84     16.09 o 
  -8  18   3       35.62       30.39      9.29 o 
  -7  18   3     1658.94     1633.73     29.28 o 
  -6  18   3      668.59      639.15     17.68 o 
  -5  18   3      120.89      111.95      8.43 o 
  -4  18   3      109.52       86.01      7.78 o 
  -3  18   3     1086.70     1084.43     18.09 o 
  -2  18   3      401.17      391.82     12.94 o 
  -1  18   3     2183.05     2281.05     28.40 o 
   0  18   3      204.67      217.47      8.85 o 
   1  18   3      737.79      723.24     16.25 o 
   2  18   3        0.00        4.75      4.03 o 
   3  18   3      694.05      672.55     22.62 o 
   4  18   3     1508.37     1510.00     26.11 o 
   5  18   3      965.03      941.40     23.72 o 
   6  18   3     1719.27     1675.36     40.36 o 
   7  18   3      701.17      656.92     24.60 o 
   8  18   3       27.19       11.31     15.36 o 
  -9  19   3        7.72        6.80      7.55 o 
  -8  19   3       98.30       93.27     13.60 o 
  -7  19   3      104.71      127.61     10.25 o 
  -6  19   3      707.33      693.73     18.65 o 
  -5  19   3       27.69       25.06      5.99 o 
  -4  19   3     1925.42     1822.81     28.46 o 
  -3  19   3      339.27      331.11     19.57 o 
  -2  19   3       46.45       41.04      6.11 o 
  -1  19   3        7.69        9.49      4.40 o 
   0  19   3     1263.19     1328.93     20.90 o 
   1  19   3      117.00      126.43      7.66 o 
   2  19   3     5496.99     5527.95     82.74 o 
   3  19   3        1.06       -4.45      4.45 o 
   4  19   3     1759.73     1730.57     28.77 o 
   5  19   3       30.55       25.07      7.10 o 
   6  19   3      154.77      158.79     12.10 o 
   7  19   3        1.83       -5.70      5.70 o 
   8  19   3      888.96      811.27     50.50 o 
  -8  20   3       47.58       41.48      8.75 o 
  -7  20   3      653.07      600.59     18.45 o 
  -6  20   3      138.12      145.12     10.44 o 
  -5  20   3      159.87      172.91     10.48 o 
  -4  20   3      111.68      123.87     12.53 o 
  -3  20   3     2016.33     2076.39     35.40 o 
  -2  20   3     1193.41     1150.56     25.53 o 
  -1  20   3     1113.47     1119.97     21.89 o 
   0  20   3      180.21      167.98      9.41 o 
   1  20   3       67.62       73.96      6.63 o 
   2  20   3      608.55      648.60     17.23 o 
   3  20   3      747.29      758.35     21.19 o 
   4  20   3      372.48      353.65     13.80 o 
   5  20   3     2607.02     2503.19     41.85 o 
   6  20   3      869.94      908.38     29.08 o 
   7  20   3      319.09      265.92     21.89 o 
   8  20   3        0.05        8.71     14.63 o 
  -8  21   3        2.20        3.00      7.01 o 
  -7  21   3       56.56       55.27      7.98 o 
  -6  21   3       22.08       25.68      6.68 o 
  -5  21   3     1132.31     1114.62     32.11 o 
  -4  21   3      956.68      946.05     28.80 o 
  -3  21   3      701.96      671.94     20.22 o 
  -2  21   3       17.82       10.97      6.06 o 
  -1  21   3      700.28      685.07     21.89 o 
   0  21   3       70.92       87.22      7.94 o 
   1  21   3      853.54      859.42     18.74 o 
   2  21   3      243.10      261.84     12.08 o 
   3  21   3     2295.18     2290.76     34.47 o 
   4  21   3      463.90      471.38     15.96 o 
   5  21   3      173.65      194.58     19.31 o 
   6  21   3      134.73      144.24     17.57 o 
   7  21   3      380.88      363.58     25.17 o 
  -8  22   3      349.57      326.44     33.56 o 
  -7  22   3        2.87        1.35      7.82 o 
  -6  22   3     1073.19     1027.83     32.32 o 
  -5  22   3      110.36      143.73     23.47 o 
  -4  22   3      202.08      187.74     15.22 o 
  -3  22   3       68.14       57.49     12.84 o 
  -2  22   3     2025.75     2006.72     45.43 o 
  -1  22   3       42.67       41.62      6.65 o 
   0  22   3      399.88      429.33     14.44 o 
   1  22   3       23.05       21.82      6.55 o 
   2  22   3      132.82      142.83      9.91 o 
   3  22   3        0.81       12.63      5.65 o 
   4  22   3      863.70      879.99     24.36 o 
   5  22   3      120.96      137.29     16.90 o 
   6  22   3     1066.51     1063.30     39.34 o 
   7  22   3       48.15       45.92     14.23 o 
  -7  23   3       41.53       36.04     11.11 o 
  -6  23   3       19.02       22.10     13.19 o 
  -5  23   3     1560.48     1616.57     51.14 o 
  -4  23   3        7.09       12.90      7.77 o 
  -3  23   3     1366.23     1340.97     35.74 o 
  -2  23   3       10.81       15.68      9.18 o 
  -1  23   3        0.80       -2.63      5.94 o 
   0  23   3       24.93       25.71      7.55 o 
   1  23   3      435.60      429.85     17.35 o 
   2  23   3      401.23      436.68     19.52 o 
   3  23   3      879.60      903.18     21.89 o 
   4  23   3       79.99       88.31     14.93 o 
   5  23   3        8.38        1.81      9.58 o 
   6  23   3        4.82        6.74     11.76 o 
  -6  24   3      175.92      220.75     23.06 o 
  -5  24   3       58.04       95.19     22.16 o 
  -4  24   3       74.33       76.50     16.78 o 
  -3  24   3      243.98      255.00     17.89 o 
  -2  24   3      817.79      839.49     24.09 o 
  -1  24   3      363.50      359.05     23.41 o 
   0  24   3      963.60      973.17     26.05 o 
   1  24   3      417.28      432.06     17.87 o 
   2  24   3        5.59        3.22      6.21 o 
   3  24   3        1.45       -4.62      9.80 o 
   4  24   3       50.96       54.57     13.77 o 
   5  24   3      433.10      484.56     28.63 o 
  -6  25   3      736.35      735.65     37.44 o 
  -5  25   3        0.74       30.73     14.24 o 
  -4  25   3     1617.06     1614.65     54.09 o 
  -3  25   3      119.75      110.28     17.79 o 
  -2  25   3      366.78      366.77     20.26 o 
  -1  25   3      353.21      413.95     20.98 o 
   0  25   3      155.01      155.04     15.94 o 
   1  25   3      309.94      315.49     19.51 o 
   2  25   3      616.81      580.67     56.27 o 
   3  25   3        4.64        9.83     11.65 o 
   4  25   3      133.15       87.27     23.34 o 
   5  25   3        0.82       11.92     10.45 o 
  -5  26   3       80.30       75.59     18.19 o 
  -4  26   3       14.91       -1.37     12.49 o 
  -3  26   3      206.56      201.03     22.59 o 
  -2  26   3      209.52      222.33     17.15 o 
  -1  26   3     1136.19     1138.30     42.80 o 
   0  26   3       67.33       73.23     21.11 o 
   1  26   3      432.87      448.46     28.06 o 
   2  26   3      211.15      205.41     21.30 o 
   3  26   3       19.47       29.98     13.83 o 
   4  26   3       16.48       19.71     17.96 o 
  -4  27   3      208.16      204.79     23.55 o 
  -3  27   3      621.43      622.67     38.34 o 
  -2  27   3      212.71      179.35     21.77 o 
  -1  27   3        4.29        5.91     12.32 o 
   0  27   3      165.58      158.96     30.57 o 
   1  27   3       44.00       21.86     24.61 o 
   2  27   3      543.82      616.13     32.87 o 
   3  27   3      310.69      337.56     25.95 o 
  -2  28   3      598.40      661.10     50.44 o 
  -1  28   3       63.67       53.31     16.06 o 
   0  28   3      547.04      536.68     70.70 o 
   1  28   3        0.84       21.67     14.57 o 
 -12   0   4     1247.13     1382.55     47.52 o 
 -10   0   4       55.11       60.49     12.22 o 
  -8   0   4       78.20       79.19     11.67 o 
  -6   0   4     4860.95     4889.91     99.81 o 
  -4   0   4    11787.64    11779.27    103.87 o 
  -2   0   4     9960.19     9889.59     71.21 o 
   0   0   4     5913.71     5921.03     55.29 o 
   2   0   4    15657.35    14942.61    204.11 o 
   4   0   4        0.20       -1.73      8.83 o 
   6   0   4    11817.99    11649.02    196.33 o 
   8   0   4     2094.48     2131.29     46.74 o 
  10   0   4      111.28      127.60     22.32 o 
 -12   1   4       21.36        9.30      7.04 o 
 -11   1   4     1066.99     1118.06     28.66 o 
 -10   1   4      369.51      376.62     16.81 o 
  -9   1   4     1076.48     1086.23     24.99 o 
  -8   1   4      138.43      157.93     10.32 o 
  -7   1   4     1435.38     1442.81     26.20 o 
  -6   1   4      301.68      286.97     14.90 o 
  -5   1   4       68.97       66.19      3.70 o 
  -4   1   4       76.62       68.71      2.79 o 
  -3   1   4    14276.59    14399.06     81.03 o 
  -2   1   4     2783.70     2808.85     18.46 o 
  -1   1   4       77.52       96.04      3.22 o 
   0   1   4      421.52      518.23      8.52 o 
   1   1   4     2336.60     2422.59     22.41 o 
   2   1   4     7720.25     7911.53     62.17 o 
   3   1   4     8697.98     8698.60     68.70 o 
   4   1   4     3625.78     3680.11     39.43 o 
   5   1   4     5905.43     5866.17     57.91 o 
   6   1   4     2523.76     2538.60     33.50 o 
   7   1   4       48.63       60.70      7.46 o 
   8   1   4      416.53      432.83     14.90 o 
   9   1   4      242.95      234.30     14.45 o 
  10   1   4      136.44      126.58     19.17 o 
  11   1   4      530.79      552.39     33.53 o 
 -12   2   4      165.72      170.12     12.61 o 
 -11   2   4      693.51      726.68     20.96 o 
 -10   2   4        6.13        3.11      5.56 o 
  -9   2   4       10.95       11.62      5.72 o 
  -8   2   4      280.71      243.80     12.22 o 
  -7   2   4     1032.91      988.89     21.29 o 
  -6   2   4     4238.16     4299.15     43.62 o 
  -5   2   4     2884.15     2825.43     26.86 o 
  -4   2   4     3671.63     3928.52     27.11 o 
  -3   2   4     1168.75     1140.30     12.16 o 
  -1   2   4     7235.27     6741.94     44.54 o 
   0   2   4        2.33        9.99      1.83 o 
   1   2   4     1429.32     1309.36     16.96 o 
   2   2   4        2.54        4.99      2.80 o 
   3   2   4       12.42       23.35      4.05 o 
   4   2   4       62.28       69.70      5.10 o 
   5   2   4       11.35       14.57      4.75 o 
   6   2   4       17.93       18.83      5.77 o 
   7   2   4     5777.51     5622.23     59.83 o 
   8   2   4       52.29       48.35      8.46 o 
   9   2   4      311.03      345.93     26.36 o 
  10   2   4       38.87       46.87     15.37 o 
  11   2   4       31.80       19.61     19.32 o 
 -12   3   4       14.26        4.58      7.60 o 
 -11   3   4        8.25        5.62      6.68 o 
 -10   3   4     1769.95     1899.27     32.23 o 
  -9   3   4       49.84       48.23      6.63 o 
  -8   3   4     2063.61     2012.73     59.41 o 
  -7   3   4      121.56      123.04      8.94 o 
  -6   3   4       75.13       50.78      4.65 o 
  -5   3   4     2008.30     1960.80     21.09 o 
  -4   3   4     2131.41     2133.76     17.40 o 
  -3   3   4        2.19        1.67      1.39 o 
  -2   3   4    25595.44    25131.47    120.79 o 
  -1   3   4     1881.62     1962.55     14.81 o 
   0   3   4      404.07      424.70      9.21 o 
   2   3   4     3444.71     3521.31     30.41 o 
   3   3   4     1345.05     1419.52     18.31 o 
   4   3   4     1928.14     1794.80     22.22 o 
   5   3   4      150.65      157.73      8.90 o 
   6   3   4     3295.47     3161.54     38.68 o 
   7   3   4       78.51       94.79      9.87 o 
   8   3   4      604.77      562.64     19.75 o 
   9   3   4       12.58       20.16      7.47 o 
  10   3   4      765.51      819.75     26.13 o 
  11   3   4       21.49        5.50     11.36 o 
 -12   4   4      262.89      256.81     16.42 o 
 -11   4   4      239.15      231.30     13.22 o 
 -10   4   4       86.74       93.49      9.12 o 
  -9   4   4       25.59       16.48      5.82 o 
  -8   4   4       93.40       97.43      9.60 o 
  -7   4   4     5244.52     5152.73     47.40 o 
  -6   4   4       14.15        1.35      4.79 o 
  -5   4   4     4099.30     4083.78     33.62 o 
  -4   4   4     2344.30     2151.68     16.80 o 
  -3   4   4     3385.28     3601.00     22.80 o 
  -2   4   4     3709.59     3988.46     24.50 o 
  -1   4   4     7655.48     7643.98     46.98 o 
   0   4   4      698.38      738.13      9.65 o 
   1   4   4    11533.81    11079.57     77.76 o 
   2   4   4      179.94      188.76      6.44 o 
   3   4   4      591.02      544.26     16.66 o 
   4   4   4      633.30      607.48     11.92 o 
   5   4   4      287.50      271.69      9.24 o 
   6   4   4      499.64      482.03     12.90 o 
   7   4   4     3228.65     3176.91     47.66 o 
   8   4   4      132.18      128.84     14.21 o 
   9   4   4      469.44      473.42     36.94 o 
  10   4   4       62.58       60.68     10.56 o 
  11   4   4      159.41      147.89     18.44 o 
 -12   5   4        6.24       -5.13      7.65 o 
 -11   5   4      747.56      791.46     30.15 o 
 -10   5   4      550.42      552.11     17.21 o 
  -9   5   4      328.01      323.11     12.95 o 
  -8   5   4     1038.66     1050.56     21.04 o 
  -7   5   4      299.91      299.47     11.34 o 
  -6   5   4     1773.53     1680.02     19.23 o 
  -5   5   4     1097.08     1044.95     13.81 o 
  -4   5   4     1992.72     1917.48     17.22 o 
  -3   5   4    13873.69    13446.23     70.57 o 
  -2   5   4     4817.77     4877.08     30.01 o 
  -1   5   4     1776.95     1820.52     14.43 o 
   0   5   4     5668.50     5686.20     38.23 o 
   1   5   4     1713.74     1807.21     18.60 o 
   2   5   4     2454.85     2629.17     25.37 o 
   3   5   4     2348.49     2306.89     20.91 o 
   4   5   4     1195.04     1254.73     20.90 o 
   5   5   4     3213.14     3155.64     33.76 o 
   6   5   4      104.84       87.90      7.93 o 
   7   5   4      192.44      191.27     17.19 o 
   8   5   4       20.72       34.06      8.07 o 
   9   5   4      231.37      257.64     15.36 o 
  10   5   4      382.40      385.22     19.14 o 
  11   5   4      474.36      511.44     40.94 o 
 -12   6   4      576.28      620.69     23.21 o 
 -11   6   4       30.51       17.78      8.32 o 
 -10   6   4        5.13        6.72      5.44 o 
  -9   6   4      143.69      154.10     11.36 o 
  -8   6   4     1220.44     1136.65     22.05 o 
  -7   6   4       87.25       97.93      7.63 o 
  -6   6   4     8889.21     8821.51     68.34 o 
  -5   6   4        5.31        6.42      2.34 o 
  -4   6   4     3850.75     3786.00     28.20 o 
  -3   6   4       48.94       42.63      2.19 o 
  -2   6   4     4357.95     4399.53     29.64 o 
  -1   6   4     3527.26     3816.92     25.21 o 
   0   6   4     3533.37     3602.93     26.86 o 
   1   6   4      670.85      630.04      9.27 o 
   2   6   4    13990.00    13851.86     88.50 o 
   3   6   4       71.86       66.26      3.70 o 
   4   6   4      134.41      144.35      5.82 o 
   5   6   4      208.62      200.87      9.69 o 
   6   6   4     2523.23     2565.15     36.00 o 
   7   6   4        2.85        4.60      5.03 o 
   8   6   4      543.73      557.32     19.66 o 
   9   6   4      179.60      176.26     19.49 o 
  10   6   4      146.00      145.70     19.11 o 
 -11   7   4      265.99      281.14     16.21 o 
 -10   7   4      263.31      258.31     14.72 o 
  -9   7   4     1276.06     1280.82     29.04 o 
  -8   7   4       94.77       86.77      7.94 o 
  -7   7   4     1335.09     1366.17     23.27 o 
  -6   7   4      653.21      610.19     20.45 o 
  -5   7   4      544.82      506.18     10.70 o 
  -4   7   4     1335.39     1326.73     14.89 o 
  -3   7   4     5777.36     5636.12     34.86 o 
  -2   7   4     5614.15     5673.75     36.89 o 
  -1   7   4     5919.14     6028.42     36.90 o 
   0   7   4       20.63       24.26      3.16 o 
   1   7   4      154.91      178.76      6.19 o 
   2   7   4      608.80      623.58      9.43 o 
   3   7   4     9898.61     9547.72     64.58 o 
   4   7   4      360.37      338.83      9.69 o 
   5   7   4     1899.29     1836.27     28.17 o 
   6   7   4      304.11      329.19     14.22 o 
   7   7   4        1.37       -1.52      5.08 o 
   8   7   4      340.35      349.44     16.85 o 
   9   7   4      114.88      139.52     15.69 o 
  10   7   4       62.66       49.43     13.75 o 
 -11   8   4      296.43      283.25     16.37 o 
 -10   8   4      408.69      382.01     17.55 o 
  -9   8   4       34.84       34.14      7.81 o 
  -8   8   4        7.47        6.40      5.01 o 
  -7   8   4     2144.84     2141.70     30.24 o 
  -6   8   4     1113.77     1110.09     17.31 o 
  -5   8   4      608.31      576.70     11.80 o 
  -4   8   4       39.31       33.10      3.17 o 
  -3   8   4     1115.74     1063.39     11.36 o 
  -2   8   4        0.28        4.15      1.65 o 
  -1   8   4     2873.74     2970.45     23.17 o 
   0   8   4     3384.75     3359.57     24.29 o 
   1   8   4     9538.14     9773.05     58.01 o 
   2   8   4     6555.60     6440.16     68.53 o 
   3   8   4       92.59       96.55      5.80 o 
   4   8   4      362.65      369.40     10.45 o 
   5   8   4       22.10       19.21      5.11 o 
   6   8   4      990.90     1024.81     23.52 o 
   7   8   4     1530.02     1487.59     27.79 o 
   8   8   4      694.72      645.15     18.97 o 
   9   8   4      138.29      117.04     15.61 o 
  10   8   4      209.62      219.29     21.56 o 
 -11   9   4       21.70       28.03      8.54 o 
 -10   9   4      783.08      833.85     24.60 o 
  -9   9   4      613.81      630.70     20.26 o 
  -8   9   4     2992.25     3064.98     39.50 o 
  -7   9   4      104.49      103.50      7.97 o 
  -6   9   4       20.63       14.33      4.45 o 
  -5   9   4      611.61      671.87     12.96 o 
  -4   9   4      605.22      615.01     11.58 o 
  -3   9   4      832.84      786.73      9.79 o 
  -2   9   4     6244.98     6302.91     41.18 o 
  -1   9   4      134.41      160.14      4.35 o 
   0   9   4     2165.08     2228.59     18.42 o 
   1   9   4      411.99      373.73      6.55 o 
   2   9   4    10907.97    10669.00     68.76 o 
   3   9   4     1757.89     1722.04     22.39 o 
   4   9   4     2863.83     2846.61     31.87 o 
   5   9   4      114.46      101.58      9.72 o 
   6   9   4     1648.10     1653.51     28.40 o 
   7   9   4       12.13       15.09      6.21 o 
   8   9   4      147.87      151.69     10.92 o 
   9   9   4        7.21        8.36     19.62 o 
  10   9   4      771.89      808.20     34.80 o 
 -11  10   4      928.36      981.21     28.22 o 
 -10  10   4        0.02        2.91      6.60 o 
  -9  10   4      116.68      104.37     10.72 o 
  -8  10   4        2.86        8.83      8.33 o 
  -7  10   4     4843.00     4741.87     50.82 o 
  -6  10   4        2.79        7.94      3.55 o 
  -5  10   4     1426.48     1360.65     20.75 o 
  -4  10   4       81.68       75.82      4.95 o 
  -3  10   4       35.76       54.72      3.09 o 
  -2  10   4      200.27      213.40      6.57 o 
  -1  10   4     4078.16     4264.71     30.41 o 
   0  10   4       60.03       45.82      2.92 o 
   1  10   4    12495.44    12280.25     72.09 o 
   2  10   4     1107.45     1169.08     15.90 o 
   3  10   4        0.35        0.02      3.42 o 
   4  10   4      127.72      170.20      7.93 o 
   5  10   4     1209.26     1147.53     33.02 o 
   6  10   4      268.34      275.34     14.80 o 
   7  10   4     2270.12     2209.80     35.37 o 
   8  10   4        0.48       -6.01      6.01 o 
   9  10   4      873.63      839.20     27.65 o 
  10  10   4      124.18      115.97     17.40 o 
 -11  11   4      218.57      210.15     18.16 o 
 -10  11   4      760.06      740.95     23.56 o 
  -9  11   4     1017.88      990.90     25.84 o 
  -8  11   4     1726.34     1811.53     33.79 o 
  -7  11   4      750.06      782.39     21.10 o 
  -6  11   4      253.44      278.92     10.26 o 
  -5  11   4     1132.18     1150.06     19.26 o 
  -4  11   4     1100.72     1159.74     17.06 o 
  -3  11   4      904.34      968.73     11.74 o 
  -2  11   4     2231.68     2380.11     21.71 o 
  -1  11   4        1.17        4.78      1.84 o 
   0  11   4      685.78      658.08      9.76 o 
   1  11   4       51.53       60.02      4.19 o 
   2  11   4     2668.20     2560.42     24.81 o 
   3  11   4     6089.88     6064.09     71.61 o 
   4  11   4     2063.09     1967.08     26.10 o 
   5  11   4     1346.48     1363.80     22.00 o 
   6  11   4       66.14       80.85      8.12 o 
   7  11   4        4.30        5.35      8.74 o 
   8  11   4       37.60       24.06      8.11 o 
   9  11   4        0.15       10.74      7.25 o 
  10  11   4      405.72      383.41     26.47 o 
 -11  12   4        1.82       10.18      8.16 o 
 -10  12   4      134.29      115.23     14.23 o 
  -9  12   4        1.10       -0.55      6.22 o 
  -8  12   4      256.99      205.47     14.71 o 
  -7  12   4       73.93       79.77     11.80 o 
  -6  12   4     4291.94     4254.89     51.99 o 
  -5  12   4      861.98      807.62     16.19 o 
  -4  12   4      328.57      310.75      9.06 o 
  -3  12   4       29.58       25.27      3.21 o 
  -2  12   4     1219.04     1207.94     16.33 o 
  -1  12   4      363.07      352.36      7.64 o 
   0  12   4     3604.95     3691.49     27.14 o 
   1  12   4      129.20      122.07      5.46 o 
   2  12   4     6504.96     6338.31     48.61 o 
   3  12   4      229.30      216.53      8.73 o 
   4  12   4     1260.72     1230.51     21.77 o 
   5  12   4      101.17      104.97      9.13 o 
   6  12   4     2258.99     2267.53     35.01 o 
   7  12   4       55.18       66.43     10.37 o 
   8  12   4      670.64      688.44     27.00 o 
   9  12   4       19.75       11.24      9.67 o 
  10  12   4      421.73      404.98     26.73 o 
 -10  13   4        0.37        7.29      7.63 o 
  -9  13   4      873.85      853.99     28.72 o 
  -8  13   4      270.36      240.46     16.01 o 
  -7  13   4     1360.48     1399.08     27.99 o 
  -6  13   4      343.15      353.09     13.95 o 
  -5  13   4      746.60      742.71     15.80 o 
  -4  13   4      577.26      558.55     12.34 o 
  -3  13   4     4954.48     4781.74     38.94 o 
  -2  13   4      243.29      221.12      6.49 o 
  -1  13   4     3569.04     3501.07     29.13 o 
   0  13   4       13.86       19.19      3.36 o 
   1  13   4      171.94      178.59      8.12 o 
   2  13   4     2050.10     2061.48     22.56 o 
   3  13   4     4333.58     4269.76     43.46 o 
   4  13   4      327.89      341.48     11.21 o 
   5  13   4     1249.95     1288.75     24.16 o 
   6  13   4      464.94      448.96     15.62 o 
   7  13   4        0.92       -3.66      6.08 o 
   8  13   4       27.10       17.30      8.15 o 
   9  13   4      202.09      196.30     19.72 o 
 -10  14   4        7.01       17.99      8.99 o 
  -9  14   4        4.02        4.81      7.62 o 
  -8  14   4      560.63      573.84     23.59 o 
  -7  14   4     1999.97     1990.00     34.65 o 
  -6  14   4     3302.56     3446.39     46.59 o 
  -5  14   4       28.20       26.67      5.91 o 
  -4  14   4     1614.11     1637.91     22.13 o 
  -3  14   4      855.94      829.34     13.39 o 
  -2  14   4      391.02      358.27      8.41 o 
  -1  14   4       28.94       22.62      3.18 o 
   0  14   4     1436.14     1382.57     19.30 o 
   1  14   4     2900.16     2846.59     27.19 o 
   2  14   4     1937.56     1878.61     23.00 o 
   3  14   4       14.10       17.88      4.51 o 
   4  14   4       51.74       51.17      6.95 o 
   5  14   4        2.86        6.73      4.70 o 
   6  14   4      760.86      757.03     29.83 o 
   7  14   4      195.31      190.16     14.71 o 
   8  14   4      306.36      319.52     18.44 o 
   9  14   4      322.11      284.71     23.14 o 
 -10  15   4      257.96      228.59     15.50 o 
  -9  15   4       80.83       85.52     12.44 o 
  -8  15   4     1194.32     1224.92     33.69 o 
  -7  15   4       11.41        6.27      5.97 o 
  -6  15   4      348.62      305.35     13.69 o 
  -5  15   4       15.91       11.46      5.52 o 
  -4  15   4     1681.80     1637.40     27.22 o 
  -3  15   4     1387.74     1336.64     17.83 o 
  -2  15   4     4901.98     4887.30     38.68 o 
  -1  15   4      703.68      722.45     13.96 o 
   0  15   4     1992.53     1991.23     24.48 o 
   1  15   4       65.01       65.88      5.50 o 
   2  15   4     1175.45     1174.73     18.44 o 
   3  15   4       97.92      113.22      8.49 o 
   4  15   4      610.80      623.28     17.16 o 
   5  15   4      682.77      638.57     20.07 o 
   6  15   4      685.53      680.52     19.90 o 
   7  15   4       21.73       23.24     12.01 o 
   8  15   4       70.60       60.22     13.80 o 
   9  15   4      221.39      217.67     21.07 o 
 -10  16   4        2.56        5.52      6.90 o 
  -9  16   4       97.28       72.01     12.22 o 
  -8  16   4       71.76       75.56     11.95 o 
  -7  16   4     1944.92     2033.49     36.39 o 
  -6  16   4      292.08      316.01     14.20 o 
  -5  16   4     2878.71     2792.05     41.06 o 
  -4  16   4       18.18       26.97      6.49 o 
  -3  16   4      489.43      481.62     10.91 o 
  -2  16   4      104.94      102.70      6.51 o 
  -1  16   4     1953.74     1898.11     24.27 o 
   0  16   4      385.67      394.08     12.54 o 
   1  16   4     6457.22     6151.74     48.49 o 
   2  16   4      748.02      775.28     15.29 o 
   3  16   4      785.75      809.92     19.45 o 
   4  16   4      112.63      102.05      8.68 o 
   5  16   4      228.40      210.25     14.17 o 
   6  16   4       58.88       54.10      8.30 o 
   7  16   4     1800.87     1884.81     41.67 o 
   8  16   4      124.22      115.09     16.02 o 
   9  16   4      252.91      274.71     23.47 o 
  -9  17   4       26.64       29.56      8.31 o 
  -8  17   4      136.52      132.55     19.48 o 
  -7  17   4       41.57       60.02      9.10 o 
  -6  17   4      108.14      109.53     16.45 o 
  -5  17   4     1091.19     1102.12     24.83 o 
  -4  17   4     1289.84     1305.31     26.33 o 
  -3  17   4     2391.55     2232.35     30.91 o 
  -2  17   4     2480.55     2471.15     37.44 o 
  -1  17   4      760.62      711.62     14.69 o 
   0  17   4        0.97       -1.59      3.82 o 
   1  17   4      961.50      883.27     16.53 o 
   2  17   4      869.04      850.35     17.89 o 
   3  17   4     1234.69     1190.79     21.79 o 
   4  17   4     2161.30     2185.61     42.03 o 
   5  17   4      341.03      328.28     17.32 o 
   6  17   4     1037.39     1043.95     25.33 o 
   7  17   4       32.69       43.91     10.92 o 
   8  17   4      121.32      121.66     17.09 o 
  -9  18   4       13.32       23.72      8.06 o 
  -8  18   4       64.30       61.75      9.57 o 
  -7  18   4        0.16       -4.75      4.75 o 
  -6  18   4     1415.57     1413.96     29.91 o 
  -5  18   4      694.75      683.88     21.10 o 
  -4  18   4      946.35      868.11     28.52 o 
  -3  18   4        0.38        6.49      5.55 o 
  -2  18   4      917.70      985.33     21.80 o 
  -1  18   4      957.03      984.37     17.77 o 
   0  18   4     1412.04     1434.85     21.81 o 
   1  18   4       39.38       38.07      5.28 o 
   2  18   4     2290.43     2276.02     28.80 o 
   3  18   4       61.32       57.15      6.97 o 
   4  18   4       16.18       20.14      7.71 o 
   5  18   4       58.13       63.45     10.43 o 
   6  18   4      655.15      656.37     20.85 o 
   7  18   4      248.85      261.69     22.68 o 
   8  18   4      169.89      179.05     33.11 o 
  -9  19   4      378.20      399.40     19.23 o 
  -8  19   4       34.42       31.84      8.62 o 
  -7  19   4      598.88      620.77     18.35 o 
  -6  19   4      201.98      199.26     11.49 o 
  -5  19   4      186.30      173.66     10.28 o 
  -4  19   4       38.45       28.35      8.06 o 
  -3  19   4     3565.27     3572.43     71.72 o 
  -2  19   4       51.18       44.55      6.42 o 
  -1  19   4      179.10      197.49      8.94 o 
   0  19   4      367.72      357.82     11.66 o 
   1  19   4      283.48      299.86     10.58 o 
   2  19   4        0.08        2.45      4.19 o 
   3  19   4     1261.32     1272.25     27.41 o 
   4  19   4      355.58      327.76     14.96 o 
   5  19   4     1950.87     1967.62     39.29 o 
   6  19   4        5.74       16.68      7.22 o 
   7  19   4       12.03        4.02     22.92 o 
   8  19   4        0.23       -8.71      9.04 o 
  -8  20   4       80.38       93.21     11.52 o 
  -7  20   4       98.97      113.98     10.01 o 
  -6  20   4      671.42      668.51     18.77 o 
  -5  20   4       14.92       10.36      7.78 o 
  -4  20   4      711.81      741.11     41.04 o 
  -3  20   4        2.54        7.82      6.90 o 
  -2  20   4      637.72      682.25     27.40 o 
  -1  20   4      567.49      615.18     22.29 o 
   0  20   4     1769.79     1777.00     25.61 o 
   1  20   4      417.08      424.68     15.85 o 
   2  20   4      531.27      503.43     13.89 o 
   3  20   4        2.26        7.73      5.50 o 
   4  20   4        3.23        3.14      5.72 o 
   5  20   4       96.27       95.89     10.33 o 
   6  20   4     1235.03     1239.23     33.20 o 
   7  20   4       94.17       85.44     21.20 o 
  -8  21   4      381.55      376.07     18.82 o 
  -7  21   4       16.71       23.36      7.08 o 
  -6  21   4       22.86       12.22      6.48 o 
  -5  21   4       29.61       32.41      9.92 o 
  -4  21   4      250.57      240.95     30.37 o 
  -3  21   4      756.09      726.69     27.88 o 
  -2  21   4     1162.08     1223.11     24.02 o 
  -1  21   4      479.93      447.90     14.83 o 
   0  21   4      119.07      125.27      9.06 o 
   1  21   4      241.64      230.91     10.18 o 
   2  21   4      855.77      820.55     20.03 o 
   3  21   4      328.29      344.96     20.29 o 
   4  21   4      891.58      896.26     24.40 o 
   5  21   4      574.09      551.35     35.17 o 
   6  21   4      685.38      736.20     38.93 o 
   7  21   4        0.54        2.04      9.71 o 
  -7  22   4      455.69      503.04     20.57 o 
  -6  22   4       55.78       45.42     14.46 o 
  -5  22   4      872.26      922.31     30.18 o 
  -4  22   4       53.32       60.12     10.44 o 
  -3  22   4      178.51      188.41     15.11 o 
  -2  22   4      155.65      178.02     12.28 o 
  -1  22   4     1712.00     1759.74     33.60 o 
   0  22   4      149.89      135.48      9.71 o 
   1  22   4     1346.33     1340.24     25.60 o 
   2  22   4       39.10       37.39      7.36 o 
   3  22   4      261.09      270.51     14.59 o 
   4  22   4        0.01       -4.25     10.95 o 
   5  22   4      152.34      112.19     16.66 o 
   6  22   4       27.68       10.71     17.66 o 
  -7  23   4      108.86       95.57     18.58 o 
  -6  23   4       28.38       47.21     24.64 o 
  -5  23   4        4.28        1.01     15.81 o 
  -4  23   4      805.17      774.22     27.74 o 
  -3  23   4      360.88      335.26     18.88 o 
  -2  23   4     2091.30     2050.95     62.45 o 
  -1  23   4      159.88      167.18     10.77 o 
   0  23   4      125.16      127.39      9.77 o 
   1  23   4        0.75        8.27      6.21 o 
   2  23   4      156.40      155.34     10.76 o 
   3  23   4       84.23      119.78     15.91 o 
   4  23   4      430.42      444.38     26.41 o 
   5  23   4      336.02      343.06     24.63 o 
   6  23   4      110.96      147.48     18.69 o 
  -6  24   4      231.97      185.55     22.04 o 
  -5  24   4      452.77      483.64     29.95 o 
  -4  24   4      753.67      698.01     48.71 o 
  -3  24   4       66.16       87.25     16.15 o 
  -2  24   4      136.74      135.35     18.04 o 
  -1  24   4      138.52      130.53     10.20 o 
   0  24   4      209.11      204.95     22.34 o 
   1  24   4      718.53      740.09     26.28 o 
   2  24   4      312.18      312.10     27.15 o 
   3  24   4      149.95      160.05     19.35 o 
   4  24   4       44.94       31.41     12.22 o 
   5  24   4       63.35       90.43     29.15 o 
  -5  25   4       74.62       56.59     16.45 o 
  -4  25   4      154.96      175.43     23.37 o 
  -3  25   4     1631.81     1695.19    120.25 o 
  -2  25   4        0.35       -0.63     11.54 o 
  -1  25   4      937.52      995.68     31.24 o 
   0  25   4       59.92       86.55     18.88 o 
   1  25   4       42.44       44.16     13.79 o 
   2  25   4       26.75       33.08     18.08 o 
   3  25   4      236.65      203.50     29.21 o 
   4  25   4      128.08      132.64     19.08 o 
  -4  26   4      132.81      152.02     21.38 o 
  -3  26   4      176.10      194.19     29.84 o 
  -2  26   4       46.89       65.65     15.76 o 
  -1  26   4       73.36       70.95     12.30 o 
   0  26   4     1087.42     1072.78     73.51 o 
   1  26   4       37.22       53.38     14.41 o 
   2  26   4      673.12      622.77     46.20 o 
   3  26   4        4.54       15.60     16.99 o 
  -3  27   4      108.83      145.34     38.61 o 
  -2  27   4      766.73      761.47     37.35 o 
  -1  27   4      262.37      255.92     79.74 o 
   0  27   4       75.61       44.85     14.95 o 
   1  27   4       70.49       58.12     17.78 o 
   2  27   4       45.61       58.06     22.13 o 
 -11   0   5     1675.62     1819.21     52.94 o 
  -9   0   5     1832.94     1835.79     48.11 o 
  -7   0   5      122.03      142.25     43.12 o 
  -5   0   5      351.54      366.32     12.57 o 
  -3   0   5    14960.55    15209.53    161.52 o 
  -1   0   5       51.69       36.99      3.39 o 
   1   0   5     7772.51     7498.11     70.96 o 
   3   0   5       88.44       94.25      8.61 o 
   5   0   5     1880.30     1869.38     52.82 o 
   7   0   5     2299.67     2196.73     47.06 o 
   9   0   5     2063.97     1887.06     67.07 o 
 -12   1   5      388.41      393.09     17.46 o 
 -11   1   5        3.44       15.19      7.31 o 
 -10   1   5      229.69      213.70     13.83 o 
  -9   1   5      314.33      331.28     15.27 o 
  -8   1   5     2512.56     2525.36     39.07 o 
  -7   1   5      843.88      777.63     19.58 o 
  -6   1   5      506.82      532.14     15.30 o 
  -5   1   5      513.64      514.80     11.32 o 
  -4   1   5     1183.04     1201.99     12.08 o 
  -3   1   5        5.35        1.93      1.55 o 
  -2   1   5     6842.98     6649.40     38.55 o 
  -1   1   5      649.61      642.57      7.75 o 
   1   1   5      447.18      494.32      8.74 o 
   2   1   5     3108.93     3270.85     32.37 o 
   3   1   5      608.61      580.09     11.97 o 
   4   1   5      182.00      170.89      8.38 o 
   5   1   5      453.95      419.46     13.24 o 
   6   1   5     3862.22     3784.13     45.08 o 
   7   1   5      403.15      394.42     14.40 o 
   8   1   5      349.95      336.82     16.20 o 
   9   1   5       46.06       92.77     25.82 o 
  10   1   5      228.02      200.25     20.62 o 
 -12   2   5      500.86      503.67     18.98 o 
 -11   2   5      237.61      253.25     14.09 o 
 -10   2   5     1031.10     1076.39     27.10 o 
  -9   2   5       86.24       97.13     10.00 o 
  -8   2   5      221.53      212.93     12.07 o 
  -7   2   5     1189.98     1195.07     24.38 o 
  -6   2   5      709.34      714.26     17.52 o 
  -5   2   5     2385.65     2328.16     24.59 o 
  -4   2   5     4311.69     4206.99     29.50 o 
  -3   2   5     5501.17     5570.17     31.15 o 
  -2   2   5     2185.74     2244.53     15.90 o 
  -1   2   5      977.42      980.34     10.02 o 
   0   2   5     2169.80     2131.93     20.34 o 
   1   2   5     4549.06     4794.72     39.63 o 
   2   2   5     9751.45     9681.64     71.51 o 
   3   2   5     2489.12     2493.56     27.77 o 
   4   2   5     1489.37     1444.18     20.64 o 
   5   2   5       12.26       15.38      5.48 o 
   6   2   5       26.16       36.75      6.67 o 
   7   2   5     1463.01     1448.90     39.16 o 
   8   2   5      931.30      918.26     31.96 o 
   9   2   5      350.64      311.56     17.03 o 
  10   2   5      941.84      937.21     34.83 o 
 -12   3   5        2.99       16.17      7.75 o 
 -11   3   5        4.63        1.72      6.10 o 
 -10   3   5       37.70       23.73      6.26 o 
  -9   3   5      956.38      976.70     22.04 o 
  -8   3   5        0.01       -1.52      4.21 o 
  -7   3   5     2804.69     2924.79     40.80 o 
  -6   3   5      190.17      223.45     10.59 o 
  -5   3   5     1317.17     1407.22     16.82 o 
  -4   3   5      789.79      741.63      9.12 o 
  -3   3   5     3650.86     3520.63     23.23 o 
  -1   3   5     9304.25     8935.91     48.80 o 
   1   3   5     8936.41     8518.53     63.38 o 
   2   3   5      179.82      139.78      5.63 o 
   3   3   5      510.26      573.69     11.93 o 
   4   3   5        2.75        1.41      3.23 o 
   5   3   5     1915.64     1911.12     25.58 o 
   6   3   5      211.46      228.65     19.34 o 
   7   3   5     1424.93     1390.98     30.32 o 
   8   3   5      162.28      161.54     12.65 o 
   9   3   5      168.25      157.36     13.53 o 
  10   3   5        8.41       17.98     11.19 o 
 -11   4   5      566.59      592.90     19.42 o 
 -10   4   5      442.62      434.64     15.73 o 
  -9   4   5      101.28       92.80     10.28 o 
  -8   4   5      116.94      110.04      8.57 o 
  -7   4   5      728.33      737.82     17.23 o 
  -6   4   5     2164.12     2217.57     29.35 o 
  -5   4   5      149.61      144.14      6.57 o 
  -4   4   5     9637.26     9508.81     55.05 o 
  -3   4   5     2868.80     2871.40     18.61 o 
  -2   4   5     3784.58     3963.79     25.34 o 
  -1   4   5        0.44        2.08      1.54 o 
   0   4   5      867.03      966.74     10.90 o 
   1   4   5     4893.68     4922.80     40.64 o 
   2   4   5    11714.40    11497.87     83.07 o 
   3   4   5       92.05      103.17      5.85 o 
   4   4   5     2646.43     2716.08     30.58 o 
   5   4   5     1267.32     1250.67     20.11 o 
   6   4   5      332.58      305.93     14.61 o 
   7   4   5      134.02      113.02     10.55 o 
   8   4   5      726.39      687.47     22.20 o 
   9   4   5      206.68      235.49     15.37 o 
  10   4   5      665.19      690.24     25.11 o 
 -11   5   5        2.22       17.47      6.55 o 
 -10   5   5      144.49      137.10     12.40 o 
  -9   5   5       52.19       64.78      9.49 o 
  -8   5   5     1923.79     1946.28     30.29 o 
  -7   5   5     2255.48     2209.29     36.90 o 
  -6   5   5      295.11      298.83     10.66 o 
  -5   5   5      106.35      112.87      6.20 o 
  -4   5   5      855.20      865.62     12.47 o 
  -3   5   5     3555.27     3576.80     23.20 o 
  -2   5   5    12835.44    12636.38     74.37 o 
  -1   5   5     1251.08     1225.29     12.13 o 
   0   5   5    11802.86    12099.02     75.18 o 
   1   5   5     4852.34     4766.02     39.34 o 
   2   5   5       70.58       90.89      6.52 o 
   3   5   5      157.53      171.05     13.13 o 
   4   5   5      260.28      247.11     10.28 o 
   5   5   5      422.65      424.40     13.76 o 
   6   5   5     3202.42     3152.98     42.18 o 
   7   5   5       21.10       16.68      7.05 o 
   8   5   5      182.27      178.23     13.37 o 
   9   5   5       98.42       90.66     11.30 o 
  10   5   5      222.14      244.33     16.92 o 
 -11   6   5      519.25      505.48     29.30 o 
 -10   6   5        9.09        4.24      5.58 o 
  -9   6   5      639.66      616.22     17.75 o 
  -8   6   5      320.58      299.97     12.30 o 
  -7   6   5      659.51      661.50     16.42 o 
  -6   6   5      761.31      740.63     16.33 o 
  -5   6   5     3660.93     3593.36     31.64 o 
  -4   6   5      266.74      258.52      7.07 o 
  -3   6   5    13443.61    13355.23     69.47 o 
  -2   6   5      185.23      183.38      5.10 o 
  -1   6   5     1248.08     1349.64     12.81 o 
   0   6   5       10.41        9.00      2.15 o 
   1   6   5     4649.46     4393.30     34.33 o 
   2   6   5     1610.55     1588.99     17.08 o 
   3   6   5     3966.93     3894.63     38.16 o 
   4   6   5      800.59      828.18     18.07 o 
   5   6   5     4011.84     3830.26     46.37 o 
   6   6   5      633.53      577.81     17.13 o 
   7   6   5      348.19      368.55     25.57 o 
   8   6   5       36.14       22.87      8.09 o 
   9   6   5      561.98      559.94     21.70 o 
  10   6   5       31.21       43.30     10.95 o 
 -11   7   5        0.01        1.42      7.05 o 
 -10   7   5      113.86      137.87     12.32 o 
  -9   7   5      110.72      116.97      9.34 o 
  -8   7   5     2397.03     2351.97     34.05 o 
  -7   7   5       99.18       84.84      7.43 o 
  -6   7   5     1299.41     1256.38     24.12 o 
  -5   7   5       24.41       41.43      4.07 o 
  -4   7   5      467.91      453.21      9.31 o 
  -3   7   5     1740.50     1684.44     14.84 o 
  -2   7   5     7131.02     7041.34     48.80 o 
  -1   7   5     3352.30     3375.85     24.17 o 
   0   7   5     8299.69     8279.65     51.01 o 
   1   7   5     2395.55     2423.71     25.31 o 
   2   7   5      863.08      935.11     15.93 o 
   3   7   5       15.96       15.73      3.70 o 
   4   7   5     1341.58     1255.50     22.73 o 
   5   7   5       24.39       34.80      6.52 o 
   6   7   5     3298.68     3248.49     43.45 o 
   7   7   5       79.69       74.89     10.47 o 
   8   7   5      300.46      333.55     17.04 o 
   9   7   5        1.43       -5.93      6.84 o 
  10   7   5       22.05       21.98     17.72 o 
 -11   8   5      511.61      545.86     21.36 o 
 -10   8   5      350.58      399.00     21.03 o 
  -9   8   5     1007.78      983.52     22.33 o 
  -8   8   5      195.46      208.22     11.07 o 
  -7   8   5        0.04       -0.64      4.46 o 
  -6   8   5     2513.77     2386.95     34.75 o 
  -5   8   5     2588.18     2542.31     25.73 o 
  -4   8   5     3486.49     3423.31     31.30 o 
  -3   8   5      876.30      912.03     11.51 o 
  -2   8   5        6.96        9.31      2.75 o 
  -1   8   5       25.75       35.20      2.63 o 
   0   8   5       53.52       32.93      2.74 o 
   1   8   5     1791.31     1920.60     17.77 o 
   2   8   5     4017.60     3923.46     32.38 o 
   3   8   5     6191.52     6158.56     54.83 o 
   4   8   5      497.88      489.66     26.38 o 
   5   8   5       60.95       70.36      7.68 o 
   6   8   5      140.24      176.09     10.96 o 
   7   8   5      655.98      626.60     18.66 o 
   8   8   5       18.98       19.66      6.70 o 
   9   8   5      207.55      210.68     22.68 o 
  10   8   5      356.76      379.41     26.42 o 
 -11   9   5        3.83        2.54      7.55 o 
 -10   9   5        0.72       -5.86      5.86 o 
  -9   9   5      181.73      151.53     11.84 o 
  -8   9   5       18.97       23.47      5.97 o 
  -7   9   5     4722.96     4613.43     50.42 o 
  -6   9   5     1036.74      980.01     22.63 o 
  -5   9   5      253.48      274.53      8.03 o 
  -4   9   5      172.68      172.05      6.87 o 
  -3   9   5     3840.34     3897.77     33.75 o 
  -2   9   5      335.48      360.51      8.11 o 
  -1   9   5     2153.80     2314.31     20.52 o 
   0   9   5       18.86       21.88      3.55 o 
   1   9   5     5116.33     5173.37     36.93 o 
   2   9   5      101.97      112.89      5.96 o 
   3   9   5     1984.62     1925.19     24.98 o 
   4   9   5      365.48      336.02     12.48 o 
   5   9   5     6161.65     6045.11     68.31 o 
   6   9   5      155.50      171.34     12.36 o 
   7   9   5      333.03      327.93     16.79 o 
   8   9   5      226.08      256.70     13.65 o 
   9   9   5      146.05      176.73     18.75 o 
  10   9   5        7.42       12.98     12.35 o 
 -11  10   5       62.87       60.13     10.40 o 
 -10  10   5      588.84      621.29     22.02 o 
  -9  10   5      113.20       99.65     10.85 o 
  -8  10   5     1684.73     1698.67     28.81 o 
  -7  10   5      172.92      171.94      9.88 o 
  -6  10   5      661.44      675.44     16.11 o 
  -5  10   5        2.85        0.93      2.77 o 
  -4  10   5     2735.28     2644.31     28.43 o 
  -3  10   5        0.90        4.49      2.64 o 
  -2  10   5       39.22       52.80      3.62 o 
  -1  10   5      984.84     1025.36     12.59 o 
   0  10   5      134.81      158.03      4.85 o 
   1  10   5      623.72      668.44     12.03 o 
   2  10   5     6415.70     6264.62     52.51 o 
   3  10   5      104.73       92.72      8.00 o 
   4  10   5     2303.97     2304.56     33.41 o 
   5  10   5       24.73       34.95      6.52 o 
   6  10   5      412.78      415.65     15.40 o 
   7  10   5      151.69      166.14     11.27 o 
   8  10   5      198.65      199.76     12.63 o 
   9  10   5       50.04       53.42     13.49 o 
 -11  11   5        0.01       -0.14      7.73 o 
 -10  11   5        3.79        8.09      7.19 o 
  -9  11   5      155.05      162.76     12.76 o 
  -8  11   5     1056.70      982.76     25.02 o 
  -7  11   5     2025.76     2039.68     30.61 o 
  -6  11   5     1095.06     1084.52     23.19 o 
  -5  11   5      610.18      673.23     13.78 o 
  -4  11   5      198.16      203.01      7.70 o 
  -3  11   5     2407.22     2375.27     26.26 o 
  -2  11   5      818.90      749.49     11.24 o 
  -1  11   5     1162.92     1165.56     14.22 o 
   0  11   5      436.93      442.13      8.41 o 
   1  11   5     1781.00     1759.03     19.83 o 
   2  11   5       36.94       38.48      5.05 o 
   3  11   5      238.25      255.96     14.80 o 
   4  11   5     1075.32     1088.48     22.24 o 
   5  11   5     1822.42     1759.58     29.82 o 
   6  11   5     2408.44     2412.55     37.48 o 
   7  11   5      243.78      246.79     16.77 o 
   8  11   5       29.28       18.78      8.30 o 
   9  11   5        2.34        0.48     12.58 o 
 -10  12   5      183.70      177.65     13.87 o 
  -9  12   5      873.13      872.59     25.73 o 
  -8  12   5       16.62       13.24      7.88 o 
  -7  12   5        6.76        1.25      6.30 o 
  -6  12   5      254.66      285.09     11.08 o 
  -5  12   5     1015.01      983.52     17.07 o 
  -4  12   5      916.15      903.10     15.72 o 
  -3  12   5     1164.54     1163.47     28.68 o 
  -2  12   5      430.96      424.75     16.11 o 
  -1  12   5        7.63       14.02      2.78 o 
   0  12   5      268.38      276.64      8.34 o 
   1  12   5     1053.69     1052.22     15.08 o 
   2  12   5      398.02      405.49     18.94 o 
   3  12   5     1685.57     1677.54     24.33 o 
   4  12   5       37.12       35.03      9.03 o 
   5  12   5      239.89      225.55     11.73 o 
   6  12   5      177.30      173.48     15.73 o 
   7  12   5      989.64      963.90     36.41 o 
   8  12   5      145.61      150.42     17.21 o 
   9  12   5      505.48      486.50     48.59 o 
 -10  13   5       87.61       65.54     12.20 o 
  -9  13   5       46.96       40.06     10.07 o 
  -8  13   5     1485.71     1442.58     45.89 o 
  -7  13   5      475.08      443.11     19.58 o 
  -6  13   5     1839.27     1887.09     28.23 o 
  -5  13   5      239.47      238.40      9.20 o 
  -4  13   5       10.63        6.81      3.36 o 
  -3  13   5       28.91       33.10      4.40 o 
  -2  13   5     2978.11     3023.72     32.12 o 
  -1  13   5     2131.78     2204.12     23.00 o 
   0  13   5     4686.42     4669.33     42.23 o 
   1  13   5      476.26      503.96     11.42 o 
   2  13   5      233.79      223.33      9.22 o 
   3  13   5      345.68      334.49     11.20 o 
   4  13   5     1697.58     1645.33     25.16 o 
   5  13   5      637.10      659.97     18.51 o 
   6  13   5     2427.70     2413.42     38.20 o 
   7  13   5        0.16       -3.78      6.39 o 
   8  13   5       33.01       32.91     11.91 o 
   9  13   5      110.36       69.01     14.22 o 
 -10  14   5       19.04       22.13      9.47 o 
  -9  14   5       51.51       74.60     11.72 o 
  -8  14   5      146.62      190.80     15.59 o 
  -7  14   5      197.98      202.26     33.09 o 
  -6  14   5     1204.26     1163.89     25.05 o 
  -5  14   5     2326.52     2274.72     28.42 o 
  -4  14   5     2913.55     2758.39     31.17 o 
  -3  14   5     2700.08     2703.68     33.69 o 
  -2  14   5       47.95       52.15      4.95 o 
  -1  14   5        2.37        1.93      3.48 o 
   0  14   5      539.96      545.19     12.44 o 
   1  14   5     1046.87     1064.70     16.93 o 
   2  14   5     3133.80     3099.91     35.92 o 
   3  14   5      676.27      633.22     20.32 o 
   4  14   5      577.89      554.53     19.57 o 
   5  14   5      142.49      142.40     10.21 o 
   6  14   5      240.71      285.98     15.12 o 
   7  14   5      193.70      202.38     15.48 o 
   8  14   5       26.14       22.72     10.67 o 
   9  14   5      380.68      413.70     27.08 o 
 -10  15   5       28.38       16.12      9.62 o 
  -9  15   5      137.61      119.94     14.36 o 
  -8  15   5       53.58       72.90     17.33 o 
  -7  15   5     1852.38     1883.63     46.49 o 
  -6  15   5      159.07      152.20     15.17 o 
  -5  15   5      337.68      311.33     13.28 o 
  -4  15   5        7.76       13.28      4.60 o 
  -3  15   5     2091.39     2030.04     25.70 o 
  -2  15   5     1292.15     1293.05     19.58 o 
  -1  15   5     1769.07     1793.69     25.52 o 
   0  15   5      412.92      454.55     13.05 o 
   1  15   5     5215.30     5213.11     43.03 o 
   2  15   5       60.70       65.23      6.36 o 
   3  15   5       39.90       37.06      5.51 o 
   4  15   5       36.43       28.42      5.61 o 
   5  15   5     1920.17     1917.24     33.03 o 
   6  15   5       77.25       75.07     10.74 o 
   7  15   5      183.06      178.49     15.32 o 
   8  15   5       70.60       86.76     15.54 o 
  -9  16   5        1.20       -2.93      7.74 o 
  -8  16   5       51.74       58.57     10.65 o 
  -7  16   5       65.69       39.55      9.54 o 
  -6  16   5     1163.33     1153.33     30.03 o 
  -5  16   5      533.65      505.98     16.64 o 
  -4  16   5     3890.38     3858.05     44.43 o 
  -3  16   5      107.47      115.71      7.17 o 
  -2  16   5      978.60     1023.80     17.73 o 
  -1  16   5        6.76        9.15      4.15 o 
   0  16   5       54.09       63.07      5.99 o 
   1  16   5        0.52        1.69      4.33 o 
   2  16   5     1371.93     1377.89     22.91 o 
   3  16   5       93.36       79.87      7.17 o 
   4  16   5     1177.54     1193.42     22.25 o 
   5  16   5      219.80      244.55     12.87 o 
   6  16   5       14.22       20.91      8.75 o 
   7  16   5        2.54       -8.09      8.89 o 
   8  16   5      207.65      215.16     20.67 o 
  -9  17   5      251.54      239.05     18.49 o 
  -8  17   5      337.81      360.23     40.89 o 
  -7  17   5      647.99      643.28     24.96 o 
  -6  17   5      164.48      183.13     12.02 o 
  -5  17   5      507.01      488.65     17.96 o 
  -4  17   5       43.73       46.39      6.46 o 
  -3  17   5      178.35      196.22      9.87 o 
  -2  17   5     1488.61     1537.19     25.20 o 
  -1  17   5     3606.00     3653.94     40.10 o 
   0  17   5      991.31      972.36     17.78 o 
   1  17   5      424.52      438.14     12.23 o 
   2  17   5      321.82      303.87     11.11 o 
   3  17   5      192.16      179.01      9.59 o 
   4  17   5       58.57       54.25      6.83 o 
   5  17   5     1153.15     1113.95     35.19 o 
   6  17   5      172.57      178.67     14.97 o 
   7  17   5      730.22      729.07     32.07 o 
   8  17   5        8.89        1.61     11.13 o 
  -9  18   5      103.49      124.66     15.69 o 
  -8  18   5       24.43       33.36     11.30 o 
  -7  18   5      230.19      234.19     17.11 o 
  -6  18   5        6.36        5.76      5.61 o 
  -5  18   5      788.20      837.14     22.25 o 
  -4  18   5       83.58       63.58      8.55 o 
  -3  18   5     2170.25     2095.31     35.47 o 
  -2  18   5      577.33      527.89     14.98 o 
  -1  18   5      121.29      143.69      7.96 o 
   0  18   5      811.43      818.21     16.69 o 
   1  18   5     2289.60     2280.69     29.15 o 
   2  18   5      492.62      473.39     14.62 o 
   3  18   5     1024.00     1037.94     26.64 o 
   4  18   5      190.35      206.48     12.39 o 
   5  18   5      704.78      714.64     24.94 o 
   6  18   5        2.43        5.58      9.31 o 
   7  18   5      140.85      152.97     17.97 o 
  -8  19   5      720.33      751.18     39.53 o 
  -7  19   5        0.57        6.98      8.61 o 
  -6  19   5      328.87      341.65     15.85 o 
  -5  19   5       94.91       85.13     11.29 o 
  -4  19   5      287.07      270.76     13.71 o 
  -3  19   5      331.37      303.92     14.19 o 
  -2  19   5     2110.11     2119.19     36.04 o 
  -1  19   5      140.50      146.56      8.28 o 
   0  19   5     2509.20     2374.41     30.32 o 
   1  19   5      254.16      240.36     10.99 o 
   2  19   5        1.19       -3.34      4.45 o 
   3  19   5       18.54        5.87      6.66 o 
   4  19   5      459.25      460.96     15.38 o 
   5  19   5       15.37       14.60     10.46 o 
   6  19   5     1746.75     1747.78    113.93 o 
   7  19   5      146.49      148.81     18.90 o 
  -8  20   5       28.39       34.55      9.20 o 
  -7  20   5       25.08        5.55      7.22 o 
  -6  20   5       34.14       35.49      8.07 o 
  -5  20   5      291.24      255.06     16.33 o 
  -4  20   5      324.80      252.02     18.67 o 
  -3  20   5     1237.50     1211.65     27.31 o 
  -2  20   5       28.90       41.00      7.29 o 
  -1  20   5       46.33       44.47      6.15 o 
   0  20   5      137.79      139.24      8.49 o 
   1  20   5     1757.42     1756.43     28.88 o 
   2  20   5     1296.44     1310.49     24.96 o 
   3  20   5      481.15      540.90     21.07 o 
   4  20   5      239.97      221.23     11.81 o 
   5  20   5      238.29      217.30     19.10 o 
   6  20   5       14.39       21.82     18.78 o 
  -7  21   5      317.30      333.78     17.38 o 
  -6  21   5      423.91      401.20     20.74 o 
  -5  21   5      294.79      288.49     18.06 o 
  -4  21   5       25.78       28.73      9.02 o 
  -3  21   5       86.99       98.37     10.07 o 
  -2  21   5      299.53      311.64     15.04 o 
  -1  21   5      365.61      381.57     14.07 o 
   0  21   5      647.17      652.35     16.07 o 
   1  21   5      117.60      128.66      9.38 o 
   2  21   5        1.51        5.90      5.28 o 
   3  21   5      306.40      289.61     15.07 o 
   4  21   5      184.29      179.56     29.69 o 
   5  21   5      556.24      608.20     47.32 o 
   6  21   5       69.53       66.34     16.90 o 
  -7  22   5      116.19      139.66     20.55 o 
  -6  22   5      120.40      128.18     18.67 o 
  -5  22   5      500.81      472.82     23.07 o 
  -4  22   5     1055.74     1012.32     36.90 o 
  -3  22   5        1.90        3.12      5.90 o 
  -2  22   5      453.40      442.95     17.68 o 
  -1  22   5       20.62       27.32      7.42 o 
   0  22   5      473.32      454.63     15.45 o 
   1  22   5        5.60        2.80      4.91 o 
   2  22   5      963.62      882.98     28.13 o 
   3  22   5      142.90      124.40     16.59 o 
   4  22   5      281.00      281.03     21.97 o 
   5  22   5       61.09       68.97     14.36 o 
  -6  23   5        0.85       -0.61     10.74 o 
  -5  23   5       27.07       24.48     12.98 o 
  -4  23   5      269.26      266.33     23.19 o 
  -3  23   5      117.49      130.14     13.74 o 
  -2  23   5       97.48      107.92     11.10 o 
  -1  23   5     1562.62     1570.65     32.94 o 
   0  23   5       32.72       23.06      6.46 o 
   1  23   5      453.04      447.57     25.33 o 
   2  23   5      160.50      156.12     13.82 o 
   3  23   5       33.28       25.40     11.70 o 
   4  23   5       16.88       16.57     11.12 o 
   5  23   5      367.56      421.33     38.10 o 
  -5  24   5      126.64      118.55     18.77 o 
  -4  24   5      320.01      359.91     26.32 o 
  -3  24   5     1032.51     1047.24     59.57 o 
  -2  24   5      146.69      165.26     15.56 o 
  -1  24   5       21.43       13.02      8.66 o 
   0  24   5      220.26      235.96     21.48 o 
   1  24   5      602.66      569.33     28.77 o 
   2  24   5      345.75      323.30     33.62 o 
   3  24   5       71.99       75.50     17.57 o 
   4  24   5      155.01      181.30     19.73 o 
  -4  25   5        1.74        6.25     11.49 o 
  -3  25   5       11.50        9.30     20.92 o 
  -2  25   5      815.23      819.24     47.90 o 
  -1  25   5       48.55       53.98     14.27 o 
   0  25   5     1107.75     1149.96     33.71 o 
   1  25   5        8.81       -7.92     14.03 o 
   2  25   5       39.52       37.62     19.23 o 
   3  25   5        0.43       16.66     10.75 o 
  -3  26   5      472.07      539.67     31.90 o 
  -2  26   5      161.68      146.30     20.14 o 
  -1  26   5       34.88       35.17     10.54 o 
   0  26   5        0.17       -3.65     12.25 o 
   1  26   5      344.71      382.50     38.82 o 
   2  26   5       47.90       71.97     22.56 o 
 -10   0   6      968.10      910.25     35.79 o 
  -8   0   6     2919.68     2901.38     94.49 o 
  -6   0   6        2.62       -3.16      3.16 o 
  -4   0   6      393.90      379.85     12.74 o 
  -2   0   6     2362.05     2305.26     23.73 o 
   0   0   6     5512.41     5662.11     57.81 o 
   2   0   6     7019.54     6693.01     78.31 o 
   4   0   6      544.22      544.53     22.41 o 
   6   0   6       12.67       20.02      9.05 o 
   8   0   6       63.11      103.77     19.90 o 
  10   0   6     1147.89     1101.97     54.79 o 
 -11   1   6      391.30      383.36     16.60 o 
 -10   1   6      227.19      217.30     13.99 o 
  -9   1   6       58.22       54.39      9.02 o 
  -8   1   6      642.24      616.16     19.11 o 
  -7   1   6     2862.99     2824.49     40.74 o 
  -6   1   6      321.06      304.19     12.91 o 
  -5   1   6     1926.63     1856.47     22.03 o 
  -4   1   6     1146.67     1124.17     16.96 o 
  -3   1   6       86.43      108.00      3.58 o 
  -2   1   6      260.69      271.39      5.10 o 
  -1   1   6      353.16      333.71      5.65 o 
   0   1   6     1622.66     1696.44     18.69 o 
   1   1   6    11846.22    11576.39     80.10 o 
   2   1   6     1045.53     1030.75     15.40 o 
   3   1   6       76.08       86.38      6.52 o 
   4   1   6        8.24       12.81      4.97 o 
   5   1   6     1045.58     1052.28     21.06 o 
   6   1   6      629.37      646.54     17.32 o 
   7   1   6     1363.54     1345.03     30.56 o 
   8   1   6      802.50      807.09     24.46 o 
   9   1   6     1179.72     1145.22     38.61 o 
  10   1   6       54.71       50.54     14.18 o 
 -11   2   6      100.71       91.07      9.99 o 
 -10   2   6       29.99       26.53      7.03 o 
  -9   2   6     2378.54     2284.56     39.58 o 
  -8   2   6      910.90      898.59     22.85 o 
  -7   2   6      316.67      321.98     13.57 o 
  -6   2   6        4.12        7.30      5.69 o 
  -5   2   6      280.61      295.15      8.48 o 
  -4   2   6     2353.71     2372.62     23.19 o 
  -3   2   6     2322.94     2338.68     19.27 o 
  -2   2   6     1856.14     1856.78     14.72 o 
  -1   2   6     4101.27     4151.41     26.55 o 
   0   2   6      801.43      853.98     12.56 o 
   1   2   6     1877.30     1798.44     19.82 o 
   2   2   6       97.21       70.30      4.84 o 
   3   2   6     2798.03     2536.81     29.54 o 
   4   2   6      121.76      127.94      8.02 o 
   5   2   6     1789.36     1771.78     28.06 o 
   6   2   6       51.27       51.68      7.72 o 
   7   2   6       40.16       47.96      9.04 o 
   8   2   6       28.58       36.63      8.97 o 
   9   2   6      203.62      197.77     18.34 o 
  10   2   6      169.18      180.45     18.95 o 
 -11   3   6       22.62       23.72      8.26 o 
 -10   3   6      390.42      369.39     15.27 o 
  -9   3   6       82.99       91.18      8.97 o 
  -8   3   6     1030.77      953.78     21.20 o 
  -7   3   6       20.68       12.95      7.09 o 
  -6   3   6     2072.77     2116.56     26.27 o 
  -5   3   6      301.04      291.12      9.98 o 
  -4   3   6     3497.93     3422.21     29.68 o 
  -3   3   6      204.58      190.23      5.01 o 
  -2   3   6       20.35       18.12      2.19 o 
  -1   3   6      473.28      479.81      6.98 o 
   0   3   6     8181.89     8239.25     54.98 o 
   1   3   6        0.19       -2.39      2.46 o 
   2   3   6     3382.76     3453.41     33.17 o 
   3   3   6      925.81      922.20     16.36 o 
   4   3   6     1248.27     1184.62     19.53 o 
   5   3   6        0.03        6.33      5.23 o 
   6   3   6     1477.95     1455.69     30.77 o 
   7   3   6       40.94       34.35      8.18 o 
   8   3   6     1044.08     1000.26     27.59 o 
   9   3   6       19.31       35.03      9.89 o 
  10   3   6       48.92       54.71     14.15 o 
 -11   4   6      174.77      161.14     13.01 o 
 -10   4   6      167.90      147.61     12.31 o 
  -9   4   6     1004.40      960.81     22.27 o 
  -8   4   6     1338.55     1359.42     46.31 o 
  -7   4   6      193.42      184.39     11.33 o 
  -6   4   6       22.87       18.80      4.30 o 
  -5   4   6      755.70      773.73     14.82 o 
  -4   4   6       89.23       84.40      6.36 o 
  -3   4   6     8835.68     8746.81     51.69 o 
  -2   4   6      633.14      691.38      9.35 o 
  -1   4   6     4561.57     4503.29     30.36 o 
   0   4   6     2618.63     2621.89     22.97 o 
   1   4   6       23.22       13.12      3.29 o 
   2   4   6     1525.66     1443.36     19.82 o 
   3   4   6      280.36      302.30      9.84 o 
   4   4   6      717.41      684.58     14.73 o 
   5   4   6     2605.05     2491.99     36.10 o 
   6   4   6      681.38      592.60     19.71 o 
   7   4   6       24.63       21.81      8.17 o 
   8   4   6      270.61      287.60     16.26 o 
   9   4   6       84.59       88.38     12.39 o 
  10   4   6      294.62      367.59     24.93 o 
 -11   5   6      232.19      230.75     15.94 o 
 -10   5   6        8.19        6.83      5.57 o 
  -9   5   6       22.36       21.07      6.04 o 
  -8   5   6       92.31       95.87      8.72 o 
  -7   5   6     2380.04     2311.49     32.57 o 
  -6   5   6     1394.41     1370.07     20.71 o 
  -5   5   6     1290.73     1330.05     19.46 o 
  -4   5   6     2083.82     2100.64     21.70 o 
  -3   5   6      179.83      189.62      5.33 o 
  -2   5   6     1533.78     1504.46     14.72 o 
  -1   5   6      250.41      283.17      5.95 o 
   0   5   6     3644.52     3831.77     29.05 o 
   1   5   6    12883.87    12461.57     91.38 o 
   2   5   6     4273.53     4366.18     39.42 o 
   3   5   6      812.28      785.99     15.12 o 
   4   5   6      962.12     1013.72     25.74 o 
   5   5   6        0.84        5.89      7.47 o 
   6   5   6     1728.04     1690.94     30.15 o 
   7   5   6       69.19       75.38     15.00 o 
   8   5   6      474.43      469.85     20.17 o 
   9   5   6      906.61      891.60     27.91 o 
 -11   6   6        5.15        3.07      6.00 o 
 -10   6   6      333.84      334.96     14.92 o 
  -9   6   6       22.06       24.83      6.22 o 
  -8   6   6     1509.01     1499.21     29.84 o 
  -7   6   6      478.58      435.40     13.87 o 
  -6   6   6       45.39       36.72      5.09 o 
  -5   6   6      335.46      317.26      9.87 o 
  -4   6   6     5113.50     4900.87     49.73 o 
  -3   6   6      603.86      592.40     10.05 o 
  -2   6   6     6572.21     6664.15     51.16 o 
  -1   6   6      430.13      449.60      7.79 o 
   0   6   6     3958.63     3889.49     33.10 o 
   1   6   6        0.69        5.32      2.79 o 
   2   6   6     4283.04     4337.98     39.29 o 
   3   6   6      131.09      136.39      7.16 o 
   4   6   6     4341.46     4388.80     51.26 o 
   5   6   6      176.93      190.49     10.64 o 
   6   6   6      640.87      659.12     18.85 o 
   7   6   6       31.37       35.15      8.36 o 
   8   6   6      122.64      115.90     12.05 o 
   9   6   6        2.27        8.13      8.94 o 
 -11   7   6      226.59      225.32     15.78 o 
 -10   7   6       73.92       71.69      9.01 o 
  -9   7   6      219.00      189.66     19.62 o 
  -8   7   6      211.59      230.38     11.82 o 
  -7   7   6      866.59      888.17     19.68 o 
  -6   7   6       97.59      113.95      7.15 o 
  -5   7   6     4072.16     3989.55     38.91 o 
  -4   7   6      132.03      134.50      6.14 o 
  -3   7   6      121.41      131.11      5.59 o 
  -2   7   6      311.71      344.92      7.36 o 
  -1   7   6      807.16      775.40     10.82 o 
   0   7   6     4074.71     4161.70     32.89 o 
   1   7   6     5528.28     5604.53     43.32 o 
   2   7   6       77.98       81.78      5.57 o 
   3   7   6     3701.87     3670.75     44.42 o 
   4   7   6       15.94        9.10      6.24 o 
   5   7   6      154.78      187.36     10.94 o 
   6   7   6       43.36       51.79      7.95 o 
   7   7   6     1340.29     1351.69     28.24 o 
   8   7   6        4.65       13.42      8.05 o 
   9   7   6      566.67      624.47     24.03 o 
 -11   8   6      110.12      103.51     12.17 o 
 -10   8   6      309.05      300.16     16.59 o 
  -9   8   6      678.34      724.24     19.71 o 
  -8   8   6     1152.11     1128.51     23.41 o 
  -7   8   6      141.14      128.27      9.31 o 
  -6   8   6     1477.29     1423.59     21.75 o 
  -5   8   6        0.11        0.70      3.53 o 
  -4   8   6     1265.77     1232.00     16.58 o 
  -3   8   6     4748.70     4692.58     44.70 o 
  -2   8   6      987.23      960.27     13.90 o 
  -1   8   6     2105.19     2119.11     19.96 o 
   0   8   6      179.58      204.41      6.55 o 
   1   8   6       56.35       53.38      4.13 o 
   2   8   6       54.52       42.10      5.89 o 
   3   8   6      553.52      532.42     15.17 o 
   4   8   6     2579.25     2509.51     36.18 o 
   5   8   6     3854.53     3789.98     48.56 o 
   6   8   6      844.91      819.52     21.25 o 
   7   8   6       16.74        6.31      6.08 o 
   8   8   6        0.52       -4.09      6.89 o 
   9   8   6      160.23      196.01     15.55 o 
 -11   9   6       73.14       93.75     12.07 o 
 -10   9   6      196.92      212.33     14.83 o 
  -9   9   6        3.12        8.29      5.75 o 
  -8   9   6      108.01       90.63      8.99 o 
  -7   9   6        2.17        5.00      4.47 o 
  -6   9   6     1131.98     1140.55     19.67 o 
  -5   9   6      469.66      453.42     13.20 o 
  -4   9   6     3402.34     3422.46     34.19 o 
  -3   9   6       19.00       29.81      4.05 o 
  -2   9   6     1127.51     1159.28     15.74 o 
  -1   9   6      977.95      975.42     12.72 o 
   0   9   6      620.13      595.82     11.37 o 
   1   9   6      302.86      295.95      7.89 o 
   2   9   6      924.28      922.90     19.26 o 
   3   9   6      337.07      306.13     17.61 o 
   4   9   6      969.47      895.69     25.40 o 
   5   9   6      468.98      482.61     16.29 o 
   6   9   6     2028.87     2012.08     34.43 o 
   7   9   6      610.97      589.83     19.19 o 
   8   9   6      421.50      432.39     19.61 o 
   9   9   6       18.68       21.81     13.39 o 
 -10  10   6        1.68       -3.64      6.87 o 
  -9  10   6     1098.98     1109.59     28.00 o 
  -8  10   6      135.38      122.71      9.49 o 
  -7  10   6     1257.76     1216.15     23.65 o 
  -6  10   6       15.86       14.63      5.46 o 
  -5  10   6       16.40       24.54      5.12 o 
  -4  10   6       59.60       58.03      5.18 o 
  -3  10   6     5998.54     5858.90     49.75 o 
  -2  10   6      100.28      105.53      5.45 o 
  -1  10   6      197.83      193.62      7.12 o 
   0  10   6     1043.37     1036.17     15.37 o 
   1  10   6     1265.82     1215.35     25.97 o 
   2  10   6       24.83       21.60      5.07 o 
   3  10   6     2565.49     2390.36     34.47 o 
   4  10   6      178.32      177.71     10.64 o 
   5  10   6     4248.58     4086.68     77.17 o 
   6  10   6       61.39       64.87      8.62 o 
   7  10   6       36.45       26.89      9.25 o 
   8  10   6        1.82       -6.72      6.72 o 
   9  10   6      253.08      248.99     22.04 o 
 -10  11   6       33.62       19.44      8.52 o 
  -9  11   6       77.24       63.11      9.51 o 
  -8  11   6       56.13       70.05     12.68 o 
  -7  11   6      392.96      367.47     16.16 o 
  -6  11   6     1445.03     1401.14     24.52 o 
  -5  11   6     3017.61     2891.48     34.27 o 
  -4  11   6     1549.60     1483.70     21.05 o 
  -3  11   6       17.41       24.77      8.27 o 
  -2  11   6      653.32      676.15     12.31 o 
  -1  11   6       69.71       73.71      5.27 o 
   0  11   6     1644.61     1678.60     27.08 o 
   1  11   6     1642.17     1571.36     28.85 o 
   2  11   6      581.84      590.20     14.14 o 
   3  11   6       46.38       48.38      6.74 o 
   4  11   6       62.55       69.07     11.81 o 
   5  11   6     1126.02     1119.28     24.63 o 
   6  11   6     1063.70     1060.07     24.82 o 
   7  11   6      290.66      279.51     14.45 o 
   8  11   6      241.65      237.64     16.07 o 
   9  11   6      255.76      287.90     33.44 o 
 -10  12   6      409.67      388.20     19.07 o 
  -9  12   6       61.95       68.46      9.80 o 
  -8  12   6     1332.79     1293.55     34.47 o 
  -7  12   6       41.06       39.94     10.19 o 
  -6  12   6      275.33      265.11     15.12 o 
  -5  12   6      176.31      178.62      8.42 o 
  -4  12   6     2901.06     2765.19     31.10 o 
  -3  12   6      562.62      582.35     12.76 o 
  -2  12   6     1341.33     1349.84     18.25 o 
  -1  12   6      644.32      628.63     15.25 o 
   0  12   6      779.50      766.03     18.23 o 
   1  12   6        0.73       -2.70      3.76 o 
   2  12   6      300.82      290.50     10.44 o 
   3  12   6      241.11      243.88     11.40 o 
   4  12   6     2783.77     2782.02     55.74 o 
   5  12   6       81.63       98.65      9.39 o 
   6  12   6      356.88      393.36     16.12 o 
   7  12   6       62.72       71.07      9.28 o 
   8  12   6       43.26       44.88     22.53 o 
 -10  13   6       12.61       -0.67      8.22 o 
  -9  13   6        9.70        5.88      7.75 o 
  -8  13   6        0.55       10.36      7.32 o 
  -7  13   6     1006.40      949.20     44.60 o 
  -6  13   6      139.64      125.75      9.74 o 
  -5  13   6     3041.89     2978.40     33.83 o 
  -4  13   6      892.66      834.11     16.18 o 
  -3  13   6      142.13      156.62      8.74 o 
  -2  13   6       93.66      103.52      6.38 o 
  -1  13   6      263.76      286.93     12.49 o 
   0  13   6       20.50       17.39      5.21 o 
   1  13   6     1115.84     1150.62     27.08 o 
   2  13   6       63.38       62.77      6.36 o 
   3  13   6      832.95      822.19     19.74 o 
   4  13   6      171.39      192.12     14.93 o 
   5  13   6       87.42      100.04      9.58 o 
   6  13   6      414.47      414.05     18.12 o 
   7  13   6      305.75      289.48     26.55 o 
   8  13   6       13.95       14.94     18.54 o 
 -10  14   6      173.14      161.46     16.69 o 
  -9  14   6      166.64      155.79     15.66 o 
  -8  14   6      256.18      262.82     20.51 o 
  -7  14   6      323.10      318.58     17.95 o 
  -6  14   6        9.43        7.52      6.35 o 
  -5  14   6       24.00       31.86      6.09 o 
  -4  14   6      963.67      976.38     17.82 o 
  -3  14   6     2656.23     2679.69     30.81 o 
  -2  14   6     4203.69     4079.70     44.33 o 
  -1  14   6      481.03      529.95     16.52 o 
   0  14   6     1262.99     1258.26     22.08 o 
   1  14   6      640.14      668.35     18.35 o 
   2  14   6      530.29      567.11     14.55 o 
   3  14   6      178.48      174.75     10.38 o 
   4  14   6     1175.64     1200.85     25.42 o 
   5  14   6     2042.20     2038.43     35.24 o 
   6  14   6      154.79      146.66     13.36 o 
   7  14   6       27.69       33.03     18.14 o 
   8  14   6       37.62       41.87     12.58 o 
  -9  15   6        0.18       -7.30      7.58 o 
  -8  15   6      210.23      197.15     15.94 o 
  -7  15   6      155.47      176.16     14.49 o 
  -6  15   6     1075.81     1068.00     29.89 o 
  -5  15   6        4.42       -1.88      3.83 o 
  -4  15   6     2916.87     2945.69     33.90 o 
  -3  15   6      202.95      172.43      8.43 o 
  -2  15   6      732.18      777.70     17.44 o 
  -1  15   6      322.90      299.03     10.09 o 
   0  15   6     2544.40     2585.69     33.56 o 
   1  15   6     1096.56     1072.22     23.34 o 
   2  15   6     1218.43     1261.90     22.09 o 
   3  15   6       15.79        4.50      5.15 o 
   4  15   6      648.92      604.86     20.69 o 
   5  15   6       37.58       26.73      6.97 o 
   6  15   6      776.10      818.64     22.71 o 
   7  15   6      115.84      113.29     23.55 o 
   8  15   6      275.60      302.42     23.50 o 
  -9  16   6      522.79      553.12     25.86 o 
  -8  16   6        2.01       -6.14      6.96 o 
  -7  16   6       15.44        8.27      7.46 o 
  -6  16   6       17.04        7.96      9.90 o 
  -5  16   6       49.50       49.59      7.81 o 
  -4  16   6      288.09      293.30     10.64 o 
  -3  16   6     3557.04     3432.15     41.39 o 
  -2  16   6        1.89        3.13      4.46 o 
  -1  16   6     3563.83     3474.58     71.22 o 
   0  16   6       39.60       32.66      5.86 o 
   1  16   6      164.87      165.00      9.37 o 
   2  16   6       48.04       47.99      7.33 o 
   3  16   6      523.78      543.19     17.01 o 
   4  16   6       25.09       23.62      6.97 o 
   5  16   6     1671.09     1667.91     33.57 o 
   6  16   6        0.00       -1.28      9.07 o 
   7  16   6       79.82       53.05     31.51 o 
  -9  17   6       14.79       18.74     10.45 o 
  -8  17   6      206.50      213.48     22.19 o 
  -7  17   6      284.44      270.86     17.82 o 
  -6  17   6      617.29      639.45     26.50 o 
  -5  17   6      834.33      866.63     20.23 o 
  -4  17   6      655.32      660.44     19.56 o 
  -3  17   6        0.77        6.03      4.56 o 
  -2  17   6        5.89       -0.25      4.24 o 
  -1  17   6      371.80      374.23     13.26 o 
   0  17   6     2071.59     2128.42     32.09 o 
   1  17   6     2390.06     2374.91     47.32 o 
   2  17   6     1006.32      983.49     31.86 o 
   3  17   6      638.51      623.83     22.42 o 
   4  17   6        0.77        0.18      5.13 o 
   5  17   6        0.96        1.33      5.93 o 
   6  17   6      161.78      133.76     17.05 o 
   7  17   6       62.99       67.36     15.27 o 
  -8  18   6      443.10      456.20     25.09 o 
  -7  18   6      407.14      450.37     21.83 o 
  -6  18   6        0.53       -3.54      6.90 o 
  -5  18   6        3.56        5.72      5.71 o 
  -4  18   6      592.24      640.45     19.89 o 
  -3  18   6        5.84        6.63      4.71 o 
  -2  18   6      752.18      779.88     18.62 o 
  -1  18   6      852.88      872.97     19.54 o 
   0  18   6      741.15      776.23     18.46 o 
   1  18   6       18.20       29.66      6.72 o 
   2  18   6      485.52      495.90     15.81 o 
   3  18   6      602.15      596.03     19.18 o 
   4  18   6      963.02      943.83     27.57 o 
   5  18   6       42.92       63.13     12.97 o 
   6  18   6      336.44      301.79     22.85 o 
   7  18   6       70.55       47.51     22.35 o 
  -8  19   6        0.69       12.58     13.40 o 
  -7  19   6      797.58      856.65     65.86 o 
  -6  19   6      235.83      202.34     15.87 o 
  -5  19   6      902.89      934.74     28.69 o 
  -4  19   6       33.65       34.89      7.32 o 
  -3  19   6      194.37      181.80     12.09 o 
  -2  19   6      259.42      260.61     11.88 o 
  -1  19   6      593.02      609.78     16.92 o 
   0  19   6        2.46        8.88      5.19 o 
   1  19   6     2527.30     2484.20     35.53 o 
   2  19   6        4.39       -1.55      4.68 o 
   3  19   6       10.43       13.57      5.75 o 
   4  19   6      182.96      172.52     27.24 o 
   5  19   6      182.29      190.84     19.00 o 
   6  19   6       34.45       31.45     12.92 o 
  -7  20   6       26.52       42.86     11.23 o 
  -6  20   6        0.63       -4.75      9.04 o 
  -5  20   6       51.33       54.06     10.08 o 
  -4  20   6       40.54       58.24      9.01 o 
  -3  20   6      240.15      275.92     19.02 o 
  -2  20   6      715.25      691.17     20.88 o 
  -1  20   6        4.92        6.14      5.38 o 
   0  20   6      338.25      329.45     13.07 o 
   1  20   6      254.94      287.46     12.82 o 
   2  20   6      598.52      596.33     23.47 o 
   3  20   6       38.40       33.90      9.50 o 
   4  20   6      660.70      638.07     43.90 o 
   5  20   6      383.78      406.41     25.05 o 
   6  20   6      160.05      171.66     19.32 o 
  -7  21   6      468.03      515.77     30.86 o 
  -6  21   6      257.06      250.21     22.94 o 
  -5  21   6      291.07      292.36     21.77 o 
  -4  21   6      459.33      489.03     25.21 o 
  -3  21   6      127.84      114.47     11.09 o 
  -2  21   6        1.16       -2.46      5.85 o 
  -1  21   6      280.76      275.70     15.26 o 
   0  21   6     1138.26     1163.81     23.87 o 
   1  21   6      577.93      605.26     17.57 o 
   2  21   6      120.78      122.84     10.59 o 
   3  21   6       53.97       57.06     12.73 o 
   4  21   6        0.91       -5.87     12.16 o 
   5  21   6      100.31       92.89     22.92 o 
  -6  22   6        0.86        3.09     11.71 o 
  -5  22   6       32.96       22.02     11.46 o 
  -4  22   6       78.83       69.49     17.86 o 
  -3  22   6      316.24      288.86     15.34 o 
  -2  22   6      181.60      193.66     13.22 o 
  -1  22   6      748.33      730.21     28.27 o 
   0  22   6        1.17        8.87      6.12 o 
   1  22   6       76.20       92.47     11.94 o 
   2  22   6       45.78       49.34      8.51 o 
   3  22   6      589.12      558.44     28.92 o 
   4  22   6       40.61       42.57     18.87 o 
  -5  23   6       26.75       28.15     13.15 o 
  -4  23   6      244.81      216.81     26.43 o 
  -3  23   6      126.95      144.39     14.68 o 
  -2  23   6       24.62       30.80     10.00 o 
  -1  23   6       44.38       23.15     11.40 o 
   0  23   6      982.90      984.05     36.45 o 
   1  23   6      352.27      376.73     19.99 o 
   2  23   6      639.42      642.40     31.04 o 
   3  23   6       15.85       12.81     10.98 o 
   4  23   6        4.19       32.84     16.57 o 
  -5  24   6       98.55       97.56     18.45 o 
  -4  24   6      113.88      100.89     18.00 o 
  -3  24   6      207.60      216.30     17.50 o 
  -2  24   6      390.78      372.26     20.67 o 
  -1  24   6      176.53      159.55     24.37 o 
   0  24   6      547.72      570.33     46.78 o 
   1  24   6       73.31       79.27     14.28 o 
   2  24   6      174.24      195.95     22.13 o 
   3  24   6      176.25      185.79     19.76 o 
  -3  25   6      125.05      138.73     19.76 o 
  -2  25   6      173.59      173.73     16.00 o 
  -1  25   6       45.86       47.36     14.01 o 
   0  25   6       87.40      103.70     18.14 o 
   1  25   6     1116.85     1093.63     59.93 o 
   2  25   6       67.43       88.66     24.55 o 
 -11   0   7      110.08      119.74     18.97 o 
  -9   0   7      931.06      922.84     35.73 o 
  -7   0   7     5119.51     4888.24     84.34 o 
  -5   0   7      921.61      868.63     21.21 o 
  -3   0   7     2809.71     2835.57     39.97 o 
  -1   0   7     2916.81     3201.87     53.30 o 
   1   0   7     2341.97     2359.40     38.06 o 
   3   0   7       48.80       49.67      8.64 o 
   5   0   7     3828.15     3780.55     66.09 o 
   7   0   7      194.47      124.09     20.68 o 
   9   0   7       65.05       89.32     22.44 o 
 -11   1   7       46.16       43.01      8.67 o 
 -10   1   7      450.92      460.31     22.18 o 
  -9   1   7      741.76      743.62     24.77 o 
  -8   1   7      145.95      170.50     12.08 o 
  -7   1   7       23.67       27.05     12.52 o 
  -6   1   7      364.84      332.01     11.45 o 
  -5   1   7      831.61      781.19     14.97 o 
  -4   1   7     2924.55     2924.90     32.48 o 
  -3   1   7      141.48      135.87      5.70 o 
  -2   1   7      869.37      887.59     10.72 o 
  -1   1   7     1478.50     1492.80     16.51 o 
   0   1   7        5.55       23.88      7.38 o 
   1   1   7      778.89      737.29     12.73 o 
   2   1   7     2302.34     2177.44     30.08 o 
   3   1   7      488.89      447.84     13.46 o 
   4   1   7     1801.49     1668.14     31.94 o 
   5   1   7       30.05       54.30      7.21 o 
   6   1   7      546.52      561.36     17.07 o 
   7   1   7        0.03       -4.30      6.49 o 
   8   1   7      207.17      213.42     24.25 o 
   9   1   7      166.45      156.97     23.95 o 
 -11   2   7        0.08        7.89      6.56 o 
 -10   2   7       11.29       14.22      6.25 o 
  -9   2   7      167.76      172.83     11.48 o 
  -8   2   7     2730.61     2586.29     40.43 o 
  -7   2   7      183.73      198.13     10.66 o 
  -6   2   7     2313.17     2241.73     27.89 o 
  -5   2   7      173.72      158.47     10.25 o 
  -4   2   7       78.39       78.09      4.86 o 
  -3   2   7     2025.99     2008.34     20.93 o 
  -2   2   7       87.50       87.11      4.01 o 
  -1   2   7     3146.94     3179.50     27.36 o 
   0   2   7     5013.27     4995.21     47.20 o 
   1   2   7     1020.11      957.43     14.63 o 
   2   2   7       66.72       61.24      5.73 o 
   3   2   7      175.40      176.66      8.40 o 
   4   2   7     1287.95     1228.91     23.04 o 
   5   2   7      518.58      530.74     15.82 o 
   6   2   7      608.89      572.80     30.63 o 
   7   2   7      320.53      331.53     22.55 o 
   8   2   7      871.23      802.69     31.71 o 
   9   2   7        2.92        9.58     10.91 o 
 -11   3   7      247.59      252.70     14.56 o 
 -10   3   7       49.64       36.34      7.63 o 
  -9   3   7     1203.93     1226.51     25.76 o 
  -8   3   7      179.10      186.94     10.99 o 
  -7   3   7      200.59      173.14     11.92 o 
  -6   3   7        9.73        8.37      4.46 o 
  -5   3   7     2724.90     2655.16     36.62 o 
  -4   3   7      170.69      175.00      6.51 o 
  -3   3   7     1756.45     1827.61     19.87 o 
  -2   3   7        0.03        4.31      2.19 o 
  -1   3   7     3314.14     3239.43     28.97 o 
   0   3   7      585.36      630.87     12.42 o 
   1   3   7     3925.48     4082.71     36.35 o 
   2   3   7       42.90       50.58      5.35 o 
   3   3   7     3516.54     3488.05     45.33 o 
   4   3   7       36.89       31.88      5.68 o 
   5   3   7       38.93       42.06      8.15 o 
   6   3   7       10.86       13.14      6.75 o 
   7   3   7       19.80       25.85      8.11 o 
   8   3   7       16.91        4.74      7.83 o 
   9   3   7      971.99      956.73     36.58 o 
 -11   4   7        3.15        2.46      7.72 o 
 -10   4   7       16.12       17.74      6.38 o 
  -9   4   7       23.95       11.34      5.91 o 
  -8   4   7     1469.36     1433.60     26.80 o 
  -7   4   7      582.98      555.45     18.49 o 
  -6   4   7     1366.17     1336.32     20.95 o 
  -5   4   7      473.83      481.69     12.03 o 
  -4   4   7      277.49      280.27      8.95 o 
  -3   4   7       20.55       23.83      3.97 o 
  -2   4   7     4534.70     4523.53     32.26 o 
  -1   4   7       20.29       30.66      3.51 o 
   0   4   7     8205.70     7846.07     62.63 o 
   1   4   7      689.08      706.44     12.59 o 
   2   4   7      268.46      238.75     14.97 o 
   3   4   7       72.47       72.06      6.35 o 
   4   4   7      477.50      497.58     13.72 o 
   5   4   7      684.32      628.60     18.11 o 
   6   4   7     1077.33     1008.12     47.64 o 
   7   4   7       24.80       41.95      8.88 o 
   8   4   7      804.98      749.98     25.07 o 
   9   4   7      114.81      121.82     14.74 o 
 -11   5   7      139.46      152.59     12.39 o 
 -10   5   7      552.02      487.87     17.75 o 
  -9   5   7      109.77      116.52     10.16 o 
  -8   5   7      213.04      224.50     11.77 o 
  -7   5   7       60.74       45.74      6.90 o 
  -6   5   7      374.94      349.08     11.12 o 
  -5   5   7       92.07      107.96      6.85 o 
  -4   5   7     3520.06     3499.11     45.07 o 
  -3   5   7     2242.77     2177.47     20.64 o 
  -2   5   7      519.20      522.78      9.36 o 
  -1   5   7      987.63      953.03     13.75 o 
   0   5   7        3.81       10.26      4.02 o 
   1   5   7      148.90      148.37      6.38 o 
   2   5   7     3005.96     2937.23     35.27 o 
   3   5   7      608.24      563.98     20.87 o 
   4   5   7     3728.18     3600.27     46.13 o 
   5   5   7      570.59      525.42     16.70 o 
   6   5   7       11.84       10.74      6.84 o 
   7   5   7       29.90       40.10      8.92 o 
   8   5   7       43.35       51.79     10.74 o 
   9   5   7      178.43      177.39     16.06 o 
 -11   6   7       88.78       89.85     10.60 o 
 -10   6   7      100.19       94.51      9.76 o 
  -9   6   7      388.03      367.40     15.20 o 
  -8   6   7       30.20       36.22      6.81 o 
  -7   6   7     1332.31     1333.10     24.59 o 
  -6   6   7      173.88      165.63     11.21 o 
  -5   6   7     2302.04     2255.43     27.60 o 
  -4   6   7      177.57      144.30      7.21 o 
  -3   6   7      895.15      854.05     13.75 o 
  -2   6   7      794.41      817.26     11.88 o 
  -1   6   7     1856.54     1927.57     25.95 o 
   0   6   7       16.10       15.94      3.91 o 
   1   6   7     2119.08     2018.42     24.20 o 
   2   6   7       39.55       34.46      5.02 o 
   3   6   7      784.24      784.96     19.01 o 
   4   6   7       45.15       46.69      7.30 o 
   5   6   7     2297.21     2283.72     36.77 o 
   6   6   7      475.00      447.28     16.47 o 
   7   6   7      599.44      590.77     22.05 o 
   8   6   7       50.88       51.74     10.38 o 
   9   6   7       19.41       21.17     10.04 o 
 -11   7   7        0.55       -6.86      6.86 o 
 -10   7   7      731.22      789.71     22.11 o 
  -9   7   7      201.40      179.05     12.59 o 
  -8   7   7      137.31      119.18      9.37 o 
  -7   7   7      132.95      133.30      9.40 o 
  -6   7   7        6.68        1.64      3.85 o 
  -5   7   7      610.15      634.09     14.22 o 
  -4   7   7     5511.98     5418.37     58.85 o 
  -3   7   7       33.42       37.29      4.44 o 
  -2   7   7     1631.45     1573.81     19.05 o 
  -1   7   7      635.28      586.42     11.63 o 
   0   7   7     1983.08     2000.58     25.57 o 
   1   7   7      353.20      367.74     10.43 o 
   2   7   7     1501.21     1397.67     24.93 o 
   3   7   7     1043.53     1049.67     23.74 o 
   4   7   7     3043.78     2862.65     40.50 o 
   5   7   7      212.50      203.52     11.77 o 
   6   7   7       23.70       11.58      9.65 o 
   7   7   7       84.40       94.26     11.40 o 
   8   7   7      470.71      484.62     35.91 o 
   9   7   7      127.89      123.91     14.60 o 
 -10   8   7        0.12       14.87      6.79 o 
  -9   8   7      440.36      437.86     16.10 o 
  -8   8   7      502.74      527.49     16.54 o 
  -7   8   7     1083.07     1008.87     21.61 o 
  -6   8   7      646.89      623.59     14.78 o 
  -5   8   7     2768.65     2651.01     31.02 o 
  -4   8   7       58.86       62.39      5.88 o 
  -3   8   7      104.98      131.56      6.58 o 
  -2   8   7      563.21      571.24     11.27 o 
  -1   8   7     1828.26     1938.44     22.77 o 
   0   8   7     3317.20     3327.01     40.33 o 
   1   8   7      185.27      173.08      8.78 o 
   2   8   7       46.16       33.53      5.95 o 
   3   8   7        1.12        1.13      4.70 o 
   4   8   7      346.43      342.17     14.10 o 
   5   8   7     1039.40     1016.90     23.75 o 
   6   8   7      335.99      332.98     15.92 o 
   7   8   7      792.95      745.30     24.94 o 
   8   8   7      302.73      275.37     17.66 o 
 -10   9   7      105.82      113.94     12.42 o 
  -9   9   7      653.98      692.02     21.24 o 
  -8   9   7       56.84       48.75      7.38 o 
  -7   9   7       33.43       35.90      6.37 o 
  -6   9   7      180.11      165.93     12.66 o 
  -5   9   7     2745.68     2596.46     30.85 o 
  -4   9   7        0.74        4.73      5.38 o 
  -3   9   7     3139.10     3088.70     32.23 o 
  -2   9   7      559.65      594.26     13.45 o 
  -1   9   7        3.35        7.43      3.60 o 
   0   9   7      209.27      213.78      7.85 o 
   1   9   7     5574.40     5491.31     59.19 o 
   2   9   7        0.86        1.28      4.27 o 
   3   9   7     1328.34     1290.65     25.19 o 
   4   9   7      159.71      147.36     10.45 o 
   5   9   7      351.37      362.84     15.27 o 
   6   9   7       12.57        6.79      6.16 o 
   7   9   7      128.75      134.60     12.80 o 
   8   9   7      159.35      141.90     14.20 o 
 -10  10   7       82.79       61.65     11.63 o 
  -9  10   7        5.42        4.97      5.74 o 
  -8  10   7     1098.01     1086.30     29.55 o 
  -7  10   7       12.65        4.26      4.52 o 
  -6  10   7     1623.67     1552.62     23.99 o 
  -5  10   7       36.25       32.77      5.89 o 
  -4  10   7      979.00      986.45     19.16 o 
  -3  10   7      581.95      567.88     12.84 o 
  -2  10   7      324.64      345.62      9.80 o 
  -1  10   7      602.66      620.51     14.10 o 
   0  10   7      873.64      877.77     16.76 o 
   1  10   7       20.59       22.66      5.35 o 
   2  10   7       23.23       24.66      7.56 o 
   3  10   7       20.73       13.89      5.44 o 
   4  10   7      271.95      262.30     12.83 o 
   5  10   7      434.20      448.04     16.62 o 
   6  10   7     1344.87     1292.83     30.53 o 
   7  10   7        2.42        2.84      7.46 o 
   8  10   7      300.38      316.95     18.75 o 
 -10  11   7      373.04      381.67     24.91 o 
  -9  11   7      212.82      210.32     14.80 o 
  -8  11   7       18.52       29.92      6.51 o 
  -7  11   7       69.55       72.78      8.92 o 
  -6  11   7        0.94       -1.55      5.00 o 
  -5  11   7      452.63      463.59     14.68 o 
  -4  11   7     2156.24     2147.36     26.99 o 
  -3  11   7     2434.75     2389.72     28.18 o 
  -2  11   7      340.52      357.45     10.32 o 
  -1  11   7      161.39      172.08      8.43 o 
   0  11   7        5.09        5.68      7.64 o 
   1  11   7      880.51      871.48     29.65 o 
   2  11   7       32.60       38.97      6.17 o 
   3  11   7     1077.06     1070.58     23.40 o 
   4  11   7     1780.81     1763.48     40.92 o 
   5  11   7      252.11      224.29     13.07 o 
   6  11   7       18.12       10.10      6.50 o 
   7  11   7      142.78      144.35     15.71 o 
   8  11   7      283.36      299.14     23.71 o 
 -10  12   7        0.04        5.66      8.55 o 
  -9  12   7      363.44      389.89     21.35 o 
  -8  12   7      111.97      117.21     13.13 o 
  -7  12   7      244.58      227.19     20.43 o 
  -6  12   7       23.98       22.21      5.31 o 
  -5  12   7     2100.65     2150.59     31.48 o 
  -4  12   7       43.59       45.56      5.70 o 
  -3  12   7      746.25      753.68     15.15 o 
  -2  12   7      753.04      701.26     14.31 o 
  -1  12   7     3359.00     3340.45     49.20 o 
   0  12   7      145.98      150.17      9.56 o 
   1  12   7      280.94      286.60     12.26 o 
   2  12   7       30.31       27.72      6.26 o 
   3  12   7      154.03      143.81     10.05 o 
   4  12   7      193.44      198.13     11.94 o 
   5  12   7     1477.38     1467.12     33.59 o 
   6  12   7       79.33       90.22     11.38 o 
   7  12   7      458.43      484.30     25.66 o 
   8  12   7        6.08       -7.56      7.56 o 
  -9  13   7       41.72       23.65      9.43 o 
  -8  13   7        9.35        5.48      8.95 o 
  -7  13   7       17.26       22.27      6.45 o 
  -6  13   7      413.54      374.44     13.46 o 
  -5  13   7        0.69        4.06      4.38 o 
  -4  13   7     4962.46     4797.04     50.14 o 
  -3  13   7      135.76      144.90     10.36 o 
  -2  13   7     1172.10     1120.59     20.67 o 
  -1  13   7       23.75       28.27      6.22 o 
   0  13   7     1358.39     1363.06     26.43 o 
   1  13   7        0.28       -4.38     10.11 o 
   2  13   7     1696.69     1693.61     29.56 o 
   3  13   7      108.62       88.64     10.62 o 
   4  13   7     1611.77     1584.12     30.47 o 
   5  13   7      112.84      106.90     10.36 o 
   6  13   7        3.01        7.90      8.93 o 
   7  13   7        1.31        1.71      7.34 o 
  -9  14   7       97.85      110.78     14.34 o 
  -8  14   7      196.63      198.08     16.21 o 
  -7  14   7      295.84      275.60     17.15 o 
  -6  14   7      218.94      200.26     10.89 o 
  -5  14   7       15.19       22.71      5.58 o 
  -4  14   7      205.46      231.13      9.70 o 
  -3  14   7      459.61      454.65     12.49 o 
  -2  14   7     1000.62      992.71     19.88 o 
  -1  14   7     1918.37     1919.35     50.37 o 
   0  14   7     2881.13     2825.71     41.81 o 
   1  14   7     1393.31     1422.41     27.56 o 
   2  14   7      112.04      108.83      9.02 o 
   3  14   7       28.11       36.38      7.08 o 
   4  14   7        9.98        8.04      6.18 o 
   5  14   7      399.81      424.59     17.20 o 
   6  14   7      316.17      310.02     17.49 o 
   7  14   7      227.93      230.03     16.47 o 
  -9  15   7      340.31      282.34     19.80 o 
  -8  15   7      115.64      124.33     14.12 o 
  -7  15   7       60.42       64.39     10.79 o 
  -6  15   7      439.05      452.33     17.41 o 
  -5  15   7      922.33      880.17     20.21 o 
  -4  15   7       52.61       69.60      9.70 o 
  -3  15   7     1708.25     1610.07     27.48 o 
  -2  15   7      142.45      131.74      8.76 o 
  -1  15   7      403.46      387.58     17.25 o 
   0  15   7        4.78        8.45      4.97 o 
   1  15   7     1150.88     1156.52     25.31 o 
   2  15   7     1219.06     1206.64     30.70 o 
   3  15   7      749.99      760.25     20.73 o 
   4  15   7      165.75      193.49     18.94 o 
   5  15   7      596.96      609.61     22.50 o 
   6  15   7        3.45       -3.81     14.85 o 
   7  15   7        0.45       -1.16      9.38 o 
  -8  16   7      628.57      631.24     33.01 o 
  -7  16   7      115.10      116.31     13.35 o 
  -6  16   7      519.83      544.79     22.30 o 
  -5  16   7      189.88      191.03     10.70 o 
  -4  16   7       16.17       21.45      5.86 o 
  -3  16   7       94.82       97.00      8.12 o 
  -2  16   7     1139.61     1154.56     23.59 o 
  -1  16   7      140.31      138.08     13.87 o 
   0  16   7     4622.65     4633.58     59.38 o 
   1  16   7        1.90        5.39      5.88 o 
   2  16   7      435.20      432.90     18.99 o 
   3  16   7      331.35      336.84     14.83 o 
   4  16   7      213.17      277.64     14.89 o 
   5  16   7       69.08       88.23     11.31 o 
   6  16   7      374.32      411.62     26.26 o 
   7  16   7        4.65       10.70     14.76 o 
  -8  17   7        3.35        0.25      8.26 o 
  -7  17   7       17.32       12.17      8.34 o 
  -6  17   7        0.88       -4.57      8.12 o 
  -5  17   7      831.62      837.65     27.32 o 
  -4  17   7      837.47      888.58     20.42 o 
  -3  17   7      510.43      500.02     22.52 o 
  -2  17   7       99.86      111.63      9.78 o 
  -1  17   7      234.28      262.92     13.14 o 
   0  17   7      192.09      229.69     12.92 o 
   1  17   7      703.46      766.26     18.71 o 
   2  17   7        1.77        8.84      6.96 o 
   3  17   7     1330.99     1361.40     61.00 o 
   4  17   7      629.36      641.18     25.92 o 
   5  17   7       58.62       70.74     10.86 o 
   6  17   7        5.04       12.63     10.31 o 
  -8  18   7      127.34      129.61     15.60 o 
  -7  18   7      364.81      372.83     21.28 o 
  -6  18   7      276.93      251.15     17.04 o 
  -5  18   7      286.07      288.50     17.72 o 
  -4  18   7       76.10       67.82      9.04 o 
  -3  18   7      213.99      225.51     11.47 o 
  -2  18   7        4.10       10.07      5.66 o 
  -1  18   7     1655.28     1674.61     32.31 o 
   0  18   7      227.81      219.01     12.81 o 
   1  18   7      627.44      629.98     17.45 o 
   2  18   7      265.84      250.95     13.64 o 
   3  18   7        0.29       -2.48      5.96 o 
   4  18   7      242.24      255.12     15.99 o 
   5  18   7      869.92      920.65     35.60 o 
   6  18   7      106.17       89.91     17.45 o 
  -7  19   7       14.93       30.64     11.51 o 
  -6  19   7      230.62      206.41     20.55 o 
  -5  19   7       53.75       53.11     10.70 o 
  -4  19   7      609.54      661.71     21.06 o 
  -3  19   7       79.13       68.45      7.82 o 
  -2  19   7      261.86      220.56     12.83 o 
  -1  19   7       12.68       15.17      7.52 o 
   0  19   7        2.94        6.05      5.96 o 
   1  19   7      131.08      141.20      9.85 o 
   2  19   7      711.69      693.33     20.95 o 
   3  19   7       67.65       59.70     10.18 o 
   4  19   7      421.70      405.98     31.51 o 
   5  19   7       24.59       20.44     11.52 o 
  -7  20   7     1007.42      996.02     41.32 o 
  -6  20   7       25.99       33.16     13.55 o 
  -5  20   7      214.18      225.91     16.99 o 
  -4  20   7        5.39        1.89      6.16 o 
  -3  20   7       53.92       65.93      8.98 o 
  -2  20   7        1.38        2.30      5.79 o 
  -1  20   7      485.62      464.53     17.64 o 
   0  20   7      457.17      495.91     18.21 o 
   1  20   7      846.07      833.54     20.62 o 
   2  20   7       53.49       47.07      9.74 o 
   3  20   7      171.79      194.40     18.08 o 
   4  20   7      162.40      201.26     28.91 o 
   5  20   7      619.31      647.14     46.44 o 
  -6  21   7      156.96      187.00     30.27 o 
  -5  21   7      265.23      226.83     43.51 o 
  -4  21   7      291.41      282.38     15.62 o 
  -3  21   7       70.89       83.38      9.88 o 
  -2  21   7       95.94       95.89     11.91 o 
  -1  21   7      178.55      206.42     20.15 o 
   0  21   7       23.96       34.66      9.21 o 
   1  21   7      447.50      498.70     21.34 o 
   2  21   7      188.11      219.11     15.68 o 
   3  21   7      412.60      414.14     48.83 o 
   4  21   7       11.65        2.84     14.09 o 
  -5  22   7        9.99       17.06     12.30 o 
  -4  22   7        0.01        1.24      8.06 o 
  -3  22   7       34.82       35.50     10.72 o 
  -2  22   7       91.92       90.94     21.41 o 
  -1  22   7      115.23      100.32     15.93 o 
   0  22   7     1091.69     1118.19     31.72 o 
   1  22   7       45.34       57.66     10.53 o 
   2  22   7       74.86       83.06     14.22 o 
   3  22   7        4.54       -0.67     11.31 o 
  -4  23   7      120.02      130.83     15.37 o 
  -3  23   7      258.44      239.39     19.64 o 
  -2  23   7       99.65       99.07     16.08 o 
  -1  23   7        0.52       -4.56      9.56 o 
   0  23   7      120.40      126.26     15.38 o 
   1  23   7      270.75      297.53     35.42 o 
   2  23   7       33.11       43.47     12.05 o 
  -3  24   7       88.02       90.98     13.87 o 
  -2  24   7      653.70      669.49     33.14 o 
  -1  24   7      267.97      263.07     22.32 o 
   0  24   7      260.61      251.43     22.05 o 
   1  24   7      407.63      439.02     21.66 o 
 -10   0   8      197.25      202.54     20.64 o 
  -8   0   8       95.10       76.93     13.51 o 
  -6   0   8     1774.24     1699.91     43.51 o 
  -4   0   8      585.87      607.88     18.23 o 
  -2   0   8        0.74       -4.57      4.57 o 
   0   0   8     1304.06     1273.35     32.02 o 
   2   0   8     1720.93     1834.43     49.74 o 
   4   0   8       68.48       84.52     14.45 o 
   6   0   8      840.08      815.90     30.03 o 
   8   0   8     1118.09     1178.54     56.18 o 
 -10   1   8       76.45       72.35      9.21 o 
  -9   1   8      836.05      828.81     36.81 o 
  -8   1   8      312.34      302.53     13.47 o 
  -7   1   8      879.86      891.69     32.11 o 
  -6   1   8      340.57      344.67     11.25 o 
  -5   1   8      614.00      597.63     13.82 o 
  -4   1   8      744.40      723.44     12.94 o 
  -3   1   8     3900.29     3892.16     33.77 o 
  -2   1   8      152.44      165.98      8.06 o 
  -1   1   8     3414.58     3318.83     36.09 o 
   0   1   8      108.81      134.05      7.35 o 
   1   1   8       28.38       35.68      5.59 o 
   2   1   8       26.24       33.59      9.11 o 
   3   1   8     1529.55     1515.39     26.41 o 
   4   1   8     1149.66     1073.47     22.50 o 
   5   1   8     1352.82     1296.03     27.36 o 
   6   1   8        2.78        5.20      6.48 o 
   7   1   8      199.85      220.66     18.72 o 
   8   1   8        4.26       10.41     15.57 o 
 -10   2   8       77.45       80.30      9.64 o 
  -9   2   8       35.42       33.48      7.26 o 
  -8   2   8      102.21      111.55     10.68 o 
  -7   2   8      402.47      370.02     13.62 o 
  -6   2   8       85.44       95.16      7.17 o 
  -5   2   8     4125.48     4037.95     40.27 o 
  -4   2   8       21.99       19.85      4.53 o 
  -3   2   8        4.68        4.25      3.85 o 
  -2   2   8        4.26        0.80      3.35 o 
  -1   2   8        0.41       -1.34      3.25 o 
   0   2   8     1381.61     1417.44     24.86 o 
   1   2   8      666.40      639.54     14.42 o 
   2   2   8      658.17      627.26     14.72 o 
   3   2   8     2956.61     2852.73     38.49 o 
   4   2   8      116.51       98.35      8.80 o 
   5   2   8      663.48      605.68     20.56 o 
   6   2   8       31.18       38.82      8.51 o 
   7   2   8      260.69      249.70     16.91 o 
   8   2   8      113.23      105.30     33.93 o 
 -10   3   8      229.63      233.75     13.87 o 
  -9   3   8        3.88        3.85      5.69 o 
  -8   3   8     1463.28     1462.42     27.59 o 
  -7   3   8      154.21      149.92      8.74 o 
  -6   3   8     1536.92     1476.76     22.78 o 
  -5   3   8      145.84      137.26      7.84 o 
  -4   3   8     3974.80     3841.98     41.63 o 
  -3   3   8      501.90      487.03     10.45 o 
  -2   3   8     3780.51     3767.69     31.26 o 
  -1   3   8      230.60      222.95      8.80 o 
   0   3   8     2071.79     2015.81     26.61 o 
   1   3   8      757.43      765.51     16.39 o 
   2   3   8       32.96       31.48      5.41 o 
   3   3   8      137.11      129.46      8.26 o 
   4   3   8     3909.75     3757.03     47.07 o 
   5   3   8       26.61       27.62      7.81 o 
   6   3   8      148.77      136.32     12.30 o 
   7   3   8       37.61       50.78      9.54 o 
   8   3   8        9.61        2.09     10.40 o 
 -10   4   8       87.09       69.98      9.46 o 
  -9   4   8        4.75        6.41      5.58 o 
  -8   4   8        0.93        1.07      4.84 o 
  -7   4   8       96.50       91.73      7.34 o 
  -6   4   8     1229.53     1200.14     20.50 o 
  -5   4   8     1407.66     1459.55     21.81 o 
  -4   4   8      723.80      719.27     15.91 o 
  -3   4   8       14.48       18.68      3.68 o 
  -2   4   8      493.69      525.77     10.95 o 
  -1   4   8      715.13      702.59     14.75 o 
   0   4   8        0.39        0.37      3.58 o 
   1   4   8     2740.69     2595.63     31.68 o 
   2   4   8      562.68      569.86     14.16 o 
   3   4   8     2644.17     2517.36     37.01 o 
   4   4   8       72.65       65.08      8.13 o 
   5   4   8      184.57      157.67     12.50 o 
   6   4   8       80.39       90.18     10.88 o 
   7   4   8      404.08      368.83     18.56 o 
   8   4   8       49.12       36.28     10.52 o 
 -10   5   8      208.58      196.75     17.93 o 
  -9   5   8      445.63      385.91     15.79 o 
  -8   5   8      345.93      347.38     25.18 o 
  -7   5   8      970.13      927.97     18.81 o 
  -6   5   8       76.43       74.05      6.84 o 
  -5   5   8       52.27       51.27      5.75 o 
  -4   5   8      880.96      888.18     16.30 o 
  -3   5   8      984.77      932.17     20.04 o 
  -2   5   8     4029.74     4092.92     38.16 o 
  -1   5   8     1906.01     1899.26     25.71 o 
   0   5   8      278.14      248.80     13.09 o 
   1   5   8        1.34        6.45      3.98 o 
   2   5   8      252.55      236.66      9.74 o 
   3   5   8      269.08      297.57     14.11 o 
   4   5   8      439.33      423.87     19.11 o 
   5   5   8      796.35      817.77     21.68 o 
   6   5   8      316.55      327.64     16.94 o 
   7   5   8      182.12      195.24     14.83 o 
   8   5   8        6.96       18.22      9.13 o 
 -10   6   8      383.90      388.61     16.86 o 
  -9   6   8        6.36        5.44      7.77 o 
  -8   6   8      230.34      206.23     12.94 o 
  -7   6   8       10.54       15.30      5.04 o 
  -6   6   8     2030.77     1952.20     27.15 o 
  -5   6   8      229.36      224.59      9.25 o 
  -4   6   8     2177.41     2221.60     27.24 o 
  -3   6   8      498.18      488.84     12.98 o 
  -2   6   8      226.65      222.99      8.13 o 
  -1   6   8        2.72        8.51      4.17 o 
   0   6   8     4542.33     4512.37     45.73 o 
   1   6   8       57.81       49.52      5.64 o 
   2   6   8     1692.58     1605.03     25.93 o 
   3   6   8        6.78        6.89      5.28 o 
   4   6   8      527.75      488.93     16.45 o 
   5   6   8      141.32      157.39     11.15 o 
   6   6   8      129.07      145.02     15.99 o 
   7   6   8       45.54       30.84      9.39 o 
   8   6   8     1095.91     1022.74     30.81 o 
 -10   7   8        7.48        7.84      6.62 o 
  -9   7   8     1422.65     1432.34     29.04 o 
  -8   7   8        3.16        0.05      5.11 o 
  -7   7   8      552.27      531.52     14.75 o 
  -6   7   8        0.17        2.74      4.00 o 
  -5   7   8      193.61      176.89      8.74 o 
  -4   7   8     1108.20     1091.82     18.49 o 
  -3   7   8      972.65      976.27     18.53 o 
  -2   7   8        3.48        2.41      4.11 o 
  -1   7   8     5531.36     5476.39     52.46 o 
   0   7   8       17.11       30.55      4.99 o 
   1   7   8        5.72       35.96     12.37 o 
   2   7   8       42.41       31.69      6.19 o 
   3   7   8      540.51      522.60     16.57 o 
   4   7   8      769.10      777.87     20.71 o 
   5   7   8      784.77      730.30     23.74 o 
   6   7   8        2.98       -3.71      6.56 o 
   7   7   8      517.74      512.31     21.98 o 
   8   7   8       11.21       16.85     11.14 o 
 -10   8   8      201.54      231.03     14.11 o 
  -9   8   8        2.49        7.06      7.03 o 
  -8   8   8      398.00      407.59     15.86 o 
  -7   8   8      143.26      157.03      9.16 o 
  -6   8   8      248.49      270.66     11.58 o 
  -5   8   8     1843.92     1812.51     28.60 o 
  -4   8   8     1551.60     1551.36     24.84 o 
  -3   8   8      100.47      112.33      7.37 o 
  -2   8   8     1868.14     1850.13     31.95 o 
  -1   8   8      388.86      377.25     13.15 o 
   0   8   8      291.21      306.02     11.58 o 
   1   8   8      903.82      863.46     19.82 o 
   2   8   8      166.82      162.98     10.05 o 
   3   8   8     1197.29     1064.60     23.49 o 
   4   8   8       22.43       26.68      7.04 o 
   5   8   8      242.71      263.38     13.90 o 
   6   8   8       47.24       51.67      9.53 o 
   7   8   8      130.93      156.49     18.34 o 
   8   8   8      531.96      543.57     32.09 o 
 -10   9   8      518.73      488.99     18.61 o 
  -9   9   8      243.52      248.83     14.11 o 
  -8   9   8      464.99      503.62     17.21 o 
  -7   9   8      276.33      262.05     11.13 o 
  -6   9   8      410.53      417.71     14.47 o 
  -5   9   8       31.33       36.76      5.93 o 
  -4   9   8      176.87      165.23      8.98 o 
  -3   9   8      647.41      658.64     15.53 o 
  -2   9   8     1594.23     1620.89     24.79 o 
  -1   9   8      504.86      541.01     15.66 o 
   0   9   8      416.68      399.13     18.17 o 
   1   9   8      114.52      105.81      8.61 o 
   2   9   8       77.14       97.58      8.60 o 
   3   9   8       15.80        7.35      5.60 o 
   4   9   8     1567.82     1486.95     29.33 o 
   5   9   8        0.30       -4.31      5.13 o 
   6   9   8      249.07      249.99     15.93 o 
   7   9   8       17.08       20.59      8.89 o 
 -10  10   8       43.34       46.62     15.36 o 
  -9  10   8       40.88       45.29      8.17 o 
  -8  10   8        1.20       -0.94      5.20 o 
  -7  10   8     1097.91     1111.64     21.61 o 
  -6  10   8        1.22        1.98      4.32 o 
  -5  10   8     2859.62     2819.11     37.50 o 
  -4  10   8       21.59       32.17      5.64 o 
  -3  10   8     1144.70     1135.05     23.60 o 
  -2  10   8       49.64       45.63      5.94 o 
  -1  10   8      847.21      828.02     19.50 o 
   0  10   8      775.91      745.71     22.43 o 
   1  10   8     1944.85     1897.62     43.20 o 
   2  10   8        9.11        5.12      4.98 o 
   3  10   8      361.11      360.89     14.36 o 
   4  10   8        7.42        4.91      5.97 o 
   5  10   8      203.82      187.20     12.42 o 
   6  10   8        0.09        4.59      9.56 o 
   7  10   8      720.27      718.10     25.88 o 
  -9  11   8      559.71      595.12     20.64 o 
  -8  11   8      393.09      381.58     16.18 o 
  -7  11   8        1.28        7.03      5.01 o 
  -6  11   8       23.65       24.44      5.66 o 
  -5  11   8        0.34        3.24      4.45 o 
  -4  11   8      476.21      494.45     14.51 o 
  -3  11   8      309.57      297.40     11.30 o 
  -2  11   8     1552.76     1578.55     25.12 o 
  -1  11   8     1418.98     1488.98     27.65 o 
   0  11   8      157.33      162.94     12.15 o 
   1  11   8      470.79      452.25     15.25 o 
   2  11   8      314.22      280.27     12.81 o 
   3  11   8       48.34       43.20      9.85 o 
   4  11   8      274.63      279.41     13.81 o 
   5  11   8      222.10      199.56     12.90 o 
   6  11   8      106.18       99.78     12.33 o 
   7  11   8      270.98      281.55     18.18 o 
  -9  12   8        0.06        3.44      8.99 o 
  -8  12   8      374.98      365.83     17.03 o 
  -7  12   8      201.71      232.16     13.67 o 
  -6  12   8      779.86      739.65     20.92 o 
  -5  12   8        3.71        5.84      4.48 o 
  -4  12   8     1103.46     1108.77     24.42 o 
  -3  12   8        0.98       -1.22      3.85 o 
  -2  12   8      154.26      131.73      9.59 o 
  -1  12   8       23.76       21.02      6.40 o 
   0  12   8     5042.05     5048.76     70.00 o 
   1  12   8      432.60      404.27     18.93 o 
   2  12   8      498.59      511.46     16.55 o 
   3  12   8       98.25      113.50      9.81 o 
   4  12   8       13.54       11.82      8.58 o 
   5  12   8        6.17        7.25     14.58 o 
   6  12   8      117.99      135.73     13.66 o 
   7  12   8       81.00       77.41     11.90 o 
  -9  13   8      601.81      685.82     28.05 o 
  -8  13   8        0.01       14.87      8.51 o 
  -7  13   8       66.79       62.47      9.28 o 
  -6  13   8       77.64       92.60      8.72 o 
  -5  13   8       80.46       74.58      7.71 o 
  -4  13   8       12.26       10.37      4.73 o 
  -3  13   8      497.39      518.78     14.82 o 
  -2  13   8       44.01       43.97      6.87 o 
  -1  13   8     2749.62     2784.29     41.22 o 
   0  13   8       27.34       40.90      8.35 o 
   1  13   8       16.67       21.93     12.18 o 
   2  13   8       17.26       28.29      6.95 o 
   3  13   8      518.53      540.57     24.17 o 
   4  13   8       35.95       28.91      7.14 o 
   5  13   8      638.67      659.24     23.59 o 
   6  13   8        8.55       15.69      8.21 o 
   7  13   8      254.05      254.47     17.81 o 
  -8  14   8       34.91       32.24     10.12 o 
  -7  14   8       24.91       19.67      9.23 o 
  -6  14   8      736.86      713.77     19.09 o 
  -5  14   8      615.44      575.22     16.75 o 
  -4  14   8      266.23      271.08     11.82 o 
  -3  14   8      403.25      417.63     15.29 o 
  -2  14   8      131.91      135.70     10.25 o 
  -1  14   8      121.21      130.01     10.23 o 
   0  14   8     1936.68     1986.34     48.23 o 
   1  14   8      451.05      449.68     20.17 o 
   2  14   8     1755.03     1814.51     39.34 o 
   3  14   8      250.19      281.63     14.05 o 
   4  14   8      120.50      121.58     10.88 o 
   5  14   8        0.71       15.22      8.06 o 
   6  14   8      105.37      113.75     13.62 o 
  -8  15   8      276.21      266.09     18.82 o 
  -7  15   8       48.53       35.67     14.96 o 
  -6  15   8       16.20       12.02      5.55 o 
  -5  15   8       71.06       55.27      7.53 o 
  -4  15   8      396.33      372.66     18.71 o 
  -3  15   8      253.13      235.47     12.60 o 
  -2  15   8     1508.47     1477.42     46.49 o 
  -1  15   8       34.79       32.61      7.01 o 
   0  15   8     1003.05      982.57     45.31 o 
   1  15   8       14.10       13.90      7.18 o 
   2  15   8        0.68        0.23      6.38 o 
   3  15   8      390.77      376.23     15.83 o 
   4  15   8     1129.64     1168.64     31.02 o 
   5  15   8      164.90      182.19     14.90 o 
   6  15   8      389.36      411.78     20.69 o 
  -8  16   8       35.19       30.23     10.76 o 
  -7  16   8      141.74      127.82     14.15 o 
  -6  16   8       19.07       18.69      6.91 o 
  -5  16   8     1098.48     1046.51     26.06 o 
  -4  16   8        1.59        5.36      5.62 o 
  -3  16   8       96.31       77.84      8.96 o 
  -2  16   8      157.20      149.10     11.11 o 
  -1  16   8      444.51      454.26     17.05 o 
   0  16   8      311.03      313.72     17.17 o 
   1  16   8     1652.88     1553.82     36.38 o 
   2  16   8      150.28      154.69     13.49 o 
   3  16   8     1038.36     1104.16     50.90 o 
   4  16   8       32.12       41.35      9.53 o 
   5  16   8       62.34       91.74     12.15 o 
   6  16   8      133.86      128.29     14.37 o 
  -7  17   8        0.54       12.52      8.94 o 
  -6  17   8      162.11      186.62     13.33 o 
  -5  17   8       10.90        7.45      5.90 o 
  -4  17   8      349.97      335.46     15.45 o 
  -3  17   8       26.43       14.91      6.38 o 
  -2  17   8      340.62      325.36     14.75 o 
  -1  17   8      938.43      872.69     23.28 o 
   0  17   8      450.25      443.60     20.02 o 
   1  17   8       19.49       27.76      7.82 o 
   2  17   8        2.11        4.52      6.65 o 
   3  17   8       50.20       70.61     17.36 o 
   4  17   8      865.38      946.32     35.90 o 
   5  17   8      145.67      146.85     15.50 o 
  -7  18   8       70.54       64.66     11.98 o 
  -6  18   8      407.60      408.55     21.90 o 
  -5  18   8      636.62      639.79     40.17 o 
  -4  18   8      247.44      259.59     27.13 o 
  -3  18   8       78.40       82.70      9.38 o 
  -2  18   8       30.08       34.82      7.54 o 
  -1  18   8        1.56        0.75      5.74 o 
   0  18   8      763.39      740.14     25.33 o 
   1  18   8      180.15      217.83     28.21 o 
   2  18   8      394.18      396.18     23.75 o 
   3  18   8      121.73      100.00     15.16 o 
   4  18   8        7.96       10.47      9.24 o 
   5  18   8       34.45       42.63     10.60 o 
  -6  19   8        8.01       24.70     15.78 o 
  -5  19   8        7.24       12.29      8.53 o 
  -4  19   8        0.29       -6.65      6.65 o 
  -3  19   8      401.36      407.71     17.08 o 
  -2  19   8        6.12        2.66      5.76 o 
  -1  19   8      811.45      825.26     23.45 o 
   0  19   8       13.83       17.68      7.01 o 
   1  19   8      169.74      175.59     17.54 o 
   2  19   8       31.20       24.31     13.21 o 
   3  19   8      370.50      417.03     24.85 o 
   4  19   8       48.13       83.04     14.37 o 
  -6  20   8      838.12      790.49     36.88 o 
  -5  20   8      258.24      226.78     28.34 o 
  -4  20   8      671.34      631.08     31.13 o 
  -3  20   8        0.20        7.23      6.44 o 
  -2  20   8        1.76        1.31      5.38 o 
  -1  20   8        6.60       24.14      8.40 o 
   0  20   8      129.58      150.94     16.87 o 
   1  20   8       30.02       45.34     11.33 o 
   2  20   8      302.89      344.33     28.03 o 
   3  20   8       80.93       87.00     15.15 o 
  -5  21   8       22.66       35.36     15.92 o 
  -4  21   8      401.37      384.08     26.38 o 
  -3  21   8      347.28      359.24     24.77 o 
  -2  21   8       95.38      102.43     12.70 o 
  -1  21   8       44.55       36.51      9.49 o 
   0  21   8       78.78       94.63     12.28 o 
   1  21   8       77.96       91.03     20.68 o 
   2  21   8       11.78       12.25      9.60 o 
   3  21   8       70.70       87.12     15.11 o 
  -4  22   8       31.69       45.91     13.47 o 
  -3  22   8       19.68        5.16     14.21 o 
  -2  22   8       71.51       76.01     15.14 o 
  -1  22   8      117.78      114.53     13.42 o 
   0  22   8        5.07       17.33      8.80 o 
   1  22   8      246.29      287.95     22.42 o 
   2  22   8       36.64       42.97     11.82 o 
  -2  23   8      541.62      521.27     29.61 o 
  -1  23   8      115.11       92.00     34.47 o 
   0  23   8      194.29      232.14     19.20 o 
  -9   0   9      254.59      248.90     17.87 o 
  -7   0   9      637.65      585.70     22.41 o 
  -5   0   9     1426.26     1472.16     34.43 o 
  -3   0   9     2680.23     2748.83     53.82 o 
  -1   0   9      439.62      429.67     19.61 o 
   1   0   9      109.96      107.16     11.89 o 
   3   0   9     2617.77     2560.79     89.44 o 
   5   0   9      101.35      100.15     21.17 o 
   7   0   9       59.74       71.18     20.86 o 
 -10   1   9       18.55       22.38      7.40 o 
  -9   1   9      108.36      117.39     10.65 o 
  -8   1   9      285.79      261.63     13.01 o 
  -7   1   9      444.31      452.30     15.53 o 
  -6   1   9     1496.38     1535.10     26.76 o 
  -5   1   9      930.45      917.34     17.50 o 
  -4   1   9      133.90      134.52      6.35 o 
  -3   1   9        0.08        3.18      4.33 o 
  -2   1   9     1164.06     1267.07     24.03 o 
  -1   1   9      553.23      595.58     16.31 o 
   0   1   9      514.05      638.88     16.91 o 
   1   1   9       65.65       74.58      7.48 o 
   2   1   9      639.47      654.13     17.59 o 
   3   1   9      148.67      153.29     10.18 o 
   4   1   9      465.66      484.57     22.40 o 
   5   1   9      160.02      144.55     28.03 o 
   6   1   9      506.36      465.27     29.12 o 
   7   1   9      146.95      142.53     28.09 o 
 -10   2   9      338.11      337.67     21.65 o 
  -9   2   9      129.62      113.00     10.37 o 
  -8   2   9      105.03      102.15      9.58 o 
  -7   2   9        4.19        6.26      5.09 o 
  -6   2   9        1.04       11.34      4.60 o 
  -5   2   9      436.73      460.02     12.82 o 
  -4   2   9     2393.85     2474.25     29.30 o 
  -3   2   9      176.98      171.69      9.74 o 
  -2   2   9     1403.15     1429.75     25.74 o 
  -1   2   9      130.13      130.16      8.62 o 
   0   2   9      643.61      622.51     14.84 o 
   1   2   9      597.55      563.82     16.19 o 
   2   2   9      243.64      246.96     11.60 o 
   3   2   9     1177.33     1071.79     23.11 o 
   4   2   9     1233.63     1189.33     29.69 o 
   5   2   9       41.36       39.24      8.62 o 
   6   2   9       38.09       45.43     12.26 o 
   7   2   9        6.76       18.72     12.06 o 
 -10   3   9       17.87       15.38      7.54 o 
  -9   3   9      254.32      225.73     13.23 o 
  -8   3   9       21.27       13.43      6.11 o 
  -7   3   9      707.46      657.63     18.33 o 
  -6   3   9      219.09      201.95      9.61 o 
  -5   3   9      712.31      722.92     15.69 o 
  -4   3   9       68.25       69.39      6.36 o 
  -3   3   9      191.12      194.51     12.98 o 
  -2   3   9        2.34        8.92      7.50 o 
  -1   3   9     2817.04     2941.97     35.21 o 
   0   3   9      172.60      159.87      8.43 o 
   1   3   9      296.25      353.80     11.86 o 
   2   3   9        2.80        7.51      5.58 o 
   3   3   9      371.68      374.10     14.19 o 
   4   3   9       30.50       37.52      8.27 o 
   5   3   9      593.90      580.90     25.90 o 
   6   3   9        0.28        2.93      8.57 o 
   7   3   9     1101.02     1098.14     31.40 o 
 -10   4   9      552.88      540.98     19.73 o 
  -9   4   9        5.76        4.02      5.88 o 
  -8   4   9      221.30      196.59     11.91 o 
  -7   4   9       82.41       78.60      7.42 o 
  -6   4   9        1.37        9.69      4.72 o 
  -5   4   9      838.11      802.12     16.58 o 
  -4   4   9      897.50      863.05     18.17 o 
  -3   4   9      706.52      684.12     22.37 o 
  -2   4   9     2299.06     2204.04     33.31 o 
  -1   4   9       10.31        9.36      4.40 o 
   0   4   9      337.70      373.52     11.82 o 
   1   4   9      125.38      114.59      7.80 o 
   2   4   9     1556.47     1542.40     24.99 o 
   3   4   9      358.01      369.88     14.64 o 
   4   4   9     1608.22     1523.73     33.76 o 
   5   4   9       61.47       68.47     10.10 o 
   6   4   9      220.98      214.94     15.38 o 
   7   4   9       40.83       47.07     10.56 o 
 -10   5   9        3.93        0.27      6.62 o 
  -9   5   9       97.11      105.15     10.60 o 
  -8   5   9      121.98      121.15     10.03 o 
  -7   5   9      420.64      416.49     13.58 o 
  -6   5   9     1416.97     1367.43     26.44 o 
  -5   5   9       24.28       23.16      5.08 o 
  -4   5   9      126.34      130.00      8.67 o 
  -3   5   9        4.58        2.25      5.59 o 
  -2   5   9      632.79      614.07     16.62 o 
  -1   5   9      963.37     1007.21     19.08 o 
   0   5   9     1316.02     1212.82     21.22 o 
   1   5   9      474.96      489.52     14.56 o 
   2   5   9     1599.07     1446.95     24.19 o 
   3   5   9       23.47       25.47      6.80 o 
   4   5   9      275.12      323.36     14.93 o 
   5   5   9       53.70       66.89     10.32 o 
   6   5   9      327.15      331.74     17.90 o 
   7   5   9      237.53      230.88     16.73 o 
  -9   6   9      367.83      365.39     16.05 o 
  -8   6   9       36.17       25.53      6.96 o 
  -7   6   9      138.00      146.75      9.25 o 
  -6   6   9       28.70       27.85      5.41 o 
  -5   6   9      806.17      783.15     21.04 o 
  -4   6   9        0.66       -3.61      3.61 o 
  -3   6   9     1436.83     1376.28     30.80 o 
  -2   6   9      154.48      173.38     18.06 o 
  -1   6   9      559.66      559.66     14.43 o 
   0   6   9       26.93       36.17      5.65 o 
   1   6   9      360.66      430.48     13.42 o 
   2   6   9      732.30      665.57     23.42 o 
   3   6   9     2471.73     2420.27     38.25 o 
   4   6   9        1.93       -1.43      5.97 o 
   5   6   9      113.19      108.27     11.75 o 
   6   6   9        0.15        3.65      7.31 o 
   7   6   9       12.79       15.68      9.50 o 
  -9   7   9       15.67       10.79      7.07 o 
  -8   7   9      893.67      907.48     25.09 o 
  -7   7   9        0.19       -1.57      4.22 o 
  -6   7   9     1500.11     1525.35     24.64 o 
  -5   7   9      101.23       98.35      7.45 o 
  -4   7   9        4.64        1.40      6.65 o 
  -3   7   9      115.29      108.34      8.81 o 
  -2   7   9      299.28      289.21     14.61 o 
  -1   7   9     1014.74      879.69     17.97 o 
   0   7   9     2179.62     2236.92     31.80 o 
   1   7   9       11.10        2.66      5.29 o 
   2   7   9      610.88      591.33     18.58 o 
   3   7   9       55.30       46.76      7.75 o 
   4   7   9      426.32      452.88     16.95 o 
   5   7   9       78.30       92.70     11.64 o 
   6   7   9      348.67      380.77     25.62 o 
   7   7   9      134.12      165.79     15.48 o 
  -9   8   9      386.83      368.43     16.22 o 
  -8   8   9        8.87       10.91      6.48 o 
  -7   8   9        1.21       10.23      4.88 o 
  -6   8   9      130.08      110.28      8.25 o 
  -5   8   9      570.27      547.76     15.63 o 
  -4   8   9      582.21      599.18     17.85 o 
  -3   8   9      979.87     1007.04     22.47 o 
  -2   8   9      762.84      806.51     23.61 o 
  -1   8   9     1242.28     1248.45     25.05 o 
   0   8   9      481.60      488.66     15.58 o 
   1   8   9      343.33      371.32     14.18 o 
   2   8   9      264.00      267.08     14.48 o 
   3   8   9      595.10      576.20     18.82 o 
   4   8   9      377.08      356.51     15.65 o 
   5   8   9        2.75        4.09      7.43 o 
   6   8   9       32.46       34.63      9.65 o 
   7   8   9       23.94       19.30     13.24 o 
  -9   9   9      487.15      496.34     18.52 o 
  -8   9   9      260.39      264.80     13.70 o 
  -7   9   9     1193.21     1230.65     23.27 o 
  -6   9   9       40.01       42.60      6.67 o 
  -5   9   9      411.35      407.96     13.85 o 
  -4   9   9       12.38        7.08      4.93 o 
  -3   9   9       47.56       51.22      8.07 o 
  -2   9   9       10.03        0.41      5.32 o 
  -1   9   9     2746.66     2776.76     40.17 o 
   0   9   9      284.53      293.68     15.46 o 
   1   9   9      843.94      843.75     21.01 o 
   2   9   9       14.80       16.91      6.15 o 
   3   9   9        1.35        4.64      5.62 o 
   4   9   9        3.18        1.84      8.37 o 
   5   9   9      344.57      351.53     27.01 o 
   6   9   9        8.08        4.98      8.03 o 
  -9  10   9       26.30       31.75      8.02 o 
  -8  10   9       68.04       73.34     10.21 o 
  -7  10   9        1.53       11.29      5.70 o 
  -6  10   9      382.32      377.53     14.28 o 
  -5  10   9      176.80      166.36     10.00 o 
  -4  10   9      467.35      480.28     16.45 o 
  -3  10   9        1.45        0.59      4.72 o 
  -2  10   9     1788.32     1823.73     36.79 o 
  -1  10   9        0.23        1.23      7.41 o 
   0  10   9       39.30       41.83      8.50 o 
   1  10   9       47.86       47.22      7.52 o 
   2  10   9      801.19      779.88     21.00 o 
   3  10   9      153.23      155.23     11.32 o 
   4  10   9      166.04      152.52     13.69 o 
   5  10   9        1.08        5.18      7.09 o 
   6  10   9       45.95       44.84     10.70 o 
  -9  11   9      172.53      196.26     14.89 o 
  -8  11   9      281.84      273.08     15.69 o 
  -7  11   9      762.03      770.07     20.64 o 
  -6  11   9      500.62      519.14     16.65 o 
  -5  11   9       85.35       66.72      7.78 o 
  -4  11   9       30.98       34.71      6.64 o 
  -3  11   9        7.08        4.92      4.95 o 
  -2  11   9        4.73        0.71      6.76 o 
  -1  11   9      894.80      920.00     26.24 o 
   0  11   9     1113.80     1144.43     29.88 o 
   1  11   9      865.71      815.54     25.37 o 
   2  11   9      106.54      114.08     10.07 o 
   3  11   9        0.97        4.56      6.10 o 
   4  11   9      473.88      468.31     17.85 o 
   5  11   9      130.86      121.58     12.93 o 
   6  11   9        7.39       -4.71      7.59 o 
  -8  12   9        6.94        9.43      7.72 o 
  -7  12   9       10.73       15.68      6.10 o 
  -6  12   9       35.02       41.03      7.12 o 
  -5  12   9      895.69      887.31     20.69 o 
  -4  12   9      233.35      217.63     16.83 o 
  -3  12   9      481.56      486.00     16.71 o 
  -2  12   9        1.61        0.86      5.39 o 
  -1  12   9      728.88      706.32     23.28 o 
   0  12   9       51.22       68.47     14.86 o 
   1  12   9      135.31      146.36     12.99 o 
   2  12   9      425.20      429.03     16.34 o 
   3  12   9     1350.23     1311.71     29.57 o 
   4  12   9       86.52       91.62     11.80 o 
   5  12   9       24.97       24.99     11.62 o 
   6  12   9       17.95       19.97      9.30 o 
  -8  13   9      376.18      377.84     18.29 o 
  -7  13   9       12.89        8.02      5.87 o 
  -6  13   9      750.66      719.43     19.80 o 
  -5  13   9       18.57       19.03      5.86 o 
  -4  13   9        1.18        7.06      5.06 o 
  -3  13   9      520.27      522.98     25.91 o 
  -2  13   9      398.22      380.96     21.80 o 
  -1  13   9      193.07      216.67     14.62 o 
   0  13   9     1767.61     1766.19     60.13 o 
   1  13   9       51.48       44.89     12.02 o 
   2  13   9      596.23      607.57     24.13 o 
   3  13   9        1.43        5.34      7.18 o 
   4  13   9      429.11      441.01     21.70 o 
   5  13   9        8.77       24.91      9.24 o 
  -8  14   9       52.85       57.56     11.91 o 
  -7  14   9       18.72       13.24      6.50 o 
  -6  14   9      201.03      189.49     11.68 o 
  -5  14   9      423.87      413.50     29.35 o 
  -4  14   9      120.29      128.76     18.76 o 
  -3  14   9      301.24      264.67     16.05 o 
  -2  14   9      858.20      863.49     26.32 o 
  -1  14   9        4.53       19.47      7.36 o 
   0  14   9        2.53        1.62      6.56 o 
   1  14   9      488.73      491.38     20.84 o 
   2  14   9      183.06      210.95     15.48 o 
   3  14   9      848.51      828.77     50.54 o 
   4  14   9      178.70      181.57     15.14 o 
   5  14   9      113.20      107.63     12.91 o 
  -7  15   9      326.30      317.92     16.97 o 
  -6  15   9      205.54      208.45     12.36 o 
  -5  15   9      111.61      123.32     12.77 o 
  -4  15   9        3.30        5.68      6.08 o 
  -3  15   9       13.87       22.06      7.18 o 
  -2  15   9      275.06      262.51     16.38 o 
  -1  15   9     1611.48     1613.61     57.21 o 
   0  15   9      116.21      109.60     12.62 o 
   1  15   9      733.80      711.86     29.37 o 
   2  15   9       34.00       56.77     10.84 o 
   3  15   9        0.44       -0.49      7.34 o 
   4  15   9       16.52       32.81      9.24 o 
   5  15   9      155.55      176.15     15.97 o 
  -7  16   9       32.63       28.12     10.05 o 
  -6  16   9        6.45       10.16      6.63 o 
  -5  16   9       46.15       64.59     10.32 o 
  -4  16   9      644.94      610.30     23.41 o 
  -3  16   9       35.87       37.53      8.83 o 
  -2  16   9      638.74      657.47     23.87 o 
  -1  16   9       87.44       78.78     11.04 o 
   0  16   9        5.21       15.66      7.78 o 
   1  16   9       10.48       14.74      7.81 o 
   2  16   9      479.95      478.32     26.46 o 
   3  16   9       80.03       72.95     14.37 o 
   4  16   9      696.12      690.12     31.94 o 
  -6  17   9      254.63      230.60     17.59 o 
  -5  17   9      683.05      685.49     25.65 o 
  -4  17   9        3.03        7.53      6.96 o 
  -3  17   9       25.02       19.07      7.72 o 
  -2  17   9        1.17        0.98      5.64 o 
  -1  17   9      522.45      527.18     22.22 o 
   0  17   9      489.63      446.78     22.10 o 
   1  17   9      401.93      411.98     31.05 o 
   2  17   9      163.20      134.74     16.93 o 
   3  17   9       32.31       56.35     13.06 o 
   4  17   9      159.57      223.20     21.32 o 
  -6  18   9        0.01        5.99     10.16 o 
  -5  18   9      705.98      765.80     34.59 o 
  -4  18   9      384.16      417.09     24.48 o 
  -3  18   9      267.67      261.07     19.90 o 
  -2  18   9        4.64       12.30      6.17 o 
  -1  18   9       59.83       56.74     10.09 o 
   0  18   9        3.52        7.38      9.43 o 
   1  18   9       32.25       21.72     10.01 o 
   2  18   9       17.82       19.92      9.84 o 
   3  18   9      746.76      790.27     34.31 o 
  -5  19   9       73.35       82.38     15.00 o 
  -4  19   9       36.96       34.63      9.60 o 
  -3  19   9        4.00       11.24      7.94 o 
  -2  19   9      257.77      265.37     17.34 o 
  -1  19   9        1.69       -2.46      8.00 o 
   0  19   9      213.57      234.50     20.31 o 
   1  19   9       40.31       58.42     16.84 o 
   2  19   9      189.30      223.88     20.62 o 
  -4  20   9      144.30      138.84     18.09 o 
  -3  20   9      881.00      920.55     30.60 o 
  -2  20   9       52.71       42.17     10.42 o 
  -1  20   9       65.11       73.57     13.71 o 
   0  20   9       29.37       17.30      9.47 o 
   1  20   9        2.37       -1.01      8.11 o 
  -3  21   9        5.89        4.54     14.21 o 
  -2  21   9      202.23      193.21     16.49 o 
  -1  21   9      353.78      380.81     42.79 o 
   0  21   9      194.93      204.66     20.12 o 
  -8   0  10      457.52      463.23     27.69 o 
  -6   0  10      172.89      180.29     13.83 o 
  -4   0  10      179.86      214.47     16.64 o 
  -2   0  10     2935.51     3262.40    102.93 o 
   0   0  10        3.17        9.39     10.95 o 
   2   0  10       55.51       73.52     11.54 o 
   4   0  10      356.08      353.16     21.46 o 
   6   0  10      880.62      904.40     49.83 o 
  -9   1  10       15.91       11.22      6.03 o 
  -8   1  10       54.29       63.81      9.05 o 
  -7   1  10      217.68      232.04     11.32 o 
  -6   1  10      278.75      303.88     11.83 o 
  -5   1  10     1028.69      999.39     35.49 o 
  -4   1  10      394.19      425.50     23.58 o 
  -3   1  10     1478.80     1464.17     45.74 o 
  -2   1  10       22.70       29.67      6.51 o 
  -1   1  10      601.59      664.69     18.28 o 
   0   1  10      124.11      146.29      9.76 o 
   1   1  10      471.06      452.91     15.29 o 
   2   1  10      161.38      175.62     11.92 o 
   3   1  10      639.36      639.81     18.95 o 
   4   1  10       26.19       30.18     14.21 o 
   5   1  10       42.92       66.79     10.44 o 
   6   1  10        3.94       -3.35     10.07 o 
  -9   2  10      286.07      271.46     18.30 o 
  -8   2  10      233.93      233.55     12.98 o 
  -7   2  10      529.30      506.51     17.75 o 
  -6   2  10      373.15      392.51     14.34 o 
  -5   2  10       59.16       55.99      7.81 o 
  -4   2  10        3.44        7.64      6.72 o 
  -3   2  10      664.07      725.06     19.42 o 
  -2   2  10      790.66      809.84     28.46 o 
  -1   2  10     1552.86     1560.48     28.69 o 
   0   2  10      119.50       97.66      8.67 o 
   1   2  10       81.59       90.35     10.62 o 
   2   2  10       42.69       45.94      7.49 o 
   3   2  10      318.49      331.85     14.19 o 
   4   2  10      258.36      257.23     17.28 o 
   5   2  10      278.34      277.93     16.75 o 
   6   2  10      204.64      194.14     19.08 o 
  -9   3  10        3.68        6.91      6.80 o 
  -8   3  10        6.55       -0.82      5.53 o 
  -7   3  10       90.84       87.14      8.92 o 
  -6   3  10      785.70      770.72     19.43 o 
  -5   3  10        6.84       15.80      5.38 o 
  -4   3  10     1178.24     1195.29     30.29 o 
  -3   3  10      194.92      196.03     13.35 o 
  -2   3  10      293.76      297.07     13.25 o 
  -1   3  10        5.10        9.56      5.54 o 
   0   3  10      778.17      796.61     19.96 o 
   1   3  10      109.70      105.63      9.10 o 
   2   3  10     1194.47     1150.48     24.73 o 
   3   3  10       48.45       47.17      9.11 o 
   4   3  10       18.93       14.16     11.39 o 
   5   3  10        0.02        5.69      8.31 o 
   6   3  10        4.37        6.04      8.38 o 
  -9   4  10      307.08      326.75     15.78 o 
  -8   4  10        2.50       -5.13      5.13 o 
  -7   4  10      748.22      780.10     22.85 o 
  -6   4  10      160.11      160.16      9.20 o 
  -5   4  10       66.89       79.09      7.64 o 
  -4   4  10        4.74        2.29      8.37 o 
  -3   4  10      619.64      628.33     21.74 o 
  -2   4  10     1413.69     1418.20     33.27 o 
  -1   4  10      953.05      925.46     21.64 o 
   0   4  10       12.00        9.35      4.63 o 
   1   4  10       73.57       78.73      7.47 o 
   2   4  10       19.21       17.97      6.49 o 
   3   4  10      800.91      805.60     28.08 o 
   4   4  10        9.25       19.85     10.24 o 
   5   4  10      445.11      428.52     21.88 o 
   6   4  10      230.70      208.84     16.24 o 
  -9   5  10        2.23       -2.06      6.07 o 
  -8   5  10        1.01        5.38      6.14 o 
  -7   5  10       35.91       24.49      6.78 o 
  -6   5  10      525.35      540.99     15.08 o 
  -5   5  10      426.68      443.13     22.87 o 
  -4   5  10      103.98      112.07     14.90 o 
  -3   5  10      456.73      451.38     22.75 o 
  -2   5  10      137.25      159.22     12.53 o 
  -1   5  10      813.65      839.21     20.77 o 
   0   5  10      106.31      122.29      8.99 o 
   1   5  10      358.45      361.20     12.82 o 
   2   5  10     1017.92      954.02     23.46 o 
   3   5  10      497.40      484.59     20.61 o 
   4   5  10        6.87       22.79      8.22 o 
   5   5  10       18.93       22.48      8.69 o 
   6   5  10       82.36      127.12     13.97 o 
  -9   6  10       12.43       11.27      6.50 o 
  -8   6  10      466.95      461.66     22.79 o 
  -7   6  10      182.18      200.12     10.81 o 
  -6   6  10      234.73      221.24     10.56 o 
  -5   6  10        0.12        1.44      4.72 o 
  -4   6  10       95.90       74.66     14.22 o 
  -3   6  10        4.10       -2.03      5.08 o 
  -2   6  10     1661.55     1598.13     35.01 o 
  -1   6  10       30.63       37.64     12.28 o 
   0   6  10      193.90      185.27      9.87 o 
   1   6  10      131.44      135.11     10.33 o 
   2   6  10        8.98       38.70      7.14 o 
   3   6  10       98.90       98.50     11.91 o 
   4   6  10      829.99      901.88     24.07 o 
   5   6  10       37.73       40.47     16.92 o 
   6   6  10      537.97      551.31     23.87 o 
  -8   7  10        8.75       14.17      6.80 o 
  -7   7  10      182.31      184.64     12.50 o 
  -6   7  10       13.44       12.25      5.05 o 
  -5   7  10      694.07      641.15     19.64 o 
  -4   7  10       30.13       24.59      7.42 o 
  -3   7  10      587.80      582.36     21.09 o 
  -2   7  10        0.73        4.10      6.31 o 
  -1   7  10       89.36      134.08     11.61 o 
   0   7  10      391.83      357.07     21.77 o 
   1   7  10      738.47      777.85     20.84 o 
   2   7  10      232.79      241.56     13.19 o 
   3   7  10      600.84      549.97     24.87 o 
   4   7  10        0.22       13.58      7.49 o 
   5   7  10       17.79       26.37     10.53 o 
   6   7  10        9.31       -3.26      7.70 o 
  -8   8  10      483.59      480.93     17.99 o 
  -7   8  10      333.72      336.66     13.36 o 
  -6   8  10      116.77      109.09      8.63 o 
  -5   8  10       70.92       70.13      8.55 o 
  -4   8  10      165.55      166.75     15.49 o 
  -3   8  10      127.23      115.39     11.33 o 
  -2   8  10      369.35      381.24     17.14 o 
  -1   8  10      677.91      682.29     22.50 o 
   0   8  10      517.06      560.77     36.06 o 
   1   8  10      149.22      152.48     11.04 o 
   2   8  10       17.78       20.11      7.86 o 
   3   8  10      395.97      427.88     16.97 o 
   4   8  10      250.45      243.70     16.04 o 
   5   8  10       72.16       59.66     10.78 o 
  -8   9  10       10.72       16.05      7.26 o 
  -7   9  10       62.65       85.76      9.20 o 
  -6   9  10     1350.62     1352.78     30.22 o 
  -5   9  10      155.85      155.87     11.56 o 
  -4   9  10      295.91      281.98     16.40 o 
  -3   9  10        0.57       -4.77      4.77 o 
  -2   9  10      158.91      154.33     12.49 o 
  -1   9  10       78.64       71.31     12.33 o 
   0   9  10      195.43      228.23     14.92 o 
   1   9  10      164.05      173.98     11.51 o 
   2   9  10     1515.01     1638.97     32.14 o 
   3   9  10       43.25       53.80      8.58 o 
   4   9  10        0.65        5.09      7.47 o 
   5   9  10       95.88       98.17     12.90 o 
  -8  10  10       42.44       37.33     10.92 o 
  -7  10  10      743.28      757.48     21.07 o 
  -6  10  10        1.96       16.22      6.80 o 
  -5  10  10      191.56      221.04     13.16 o 
  -4  10  10        8.38        3.34      6.11 o 
  -3  10  10      459.10      470.03     25.70 o 
  -2  10  10      163.19      168.36     50.32 o 
  -1  10  10      917.62      937.25     33.86 o 
   0  10  10       16.43        2.92      6.50 o 
   1  10  10      432.04      464.41     37.75 o 
   2  10  10       28.50       31.37      9.38 o 
   3  10  10      811.88      803.27     26.99 o 
   4  10  10       27.57       31.83     16.94 o 
   5  10  10      188.08      181.76     18.70 o 
  -8  11  10        9.60       15.00      7.39 o 
  -7  11  10      197.39      177.81     12.08 o 
  -6  11  10      665.68      693.62     27.96 o 
  -5  11  10      548.59      585.61     19.93 o 
  -4  11  10      247.65      248.29     18.19 o 
  -3  11  10      340.56      333.31     17.33 o 
  -2  11  10        7.54       19.19      9.29 o 
  -1  11  10       20.92       12.12      7.82 o 
   0  11  10      186.20      229.62     20.54 o 
   1  11  10      262.14      293.99     17.49 o 
   2  11  10      738.67      756.42     21.94 o 
   3  11  10      414.39      475.62     20.92 o 
   4  11  10        0.28        0.92     11.37 o 
   5  11  10       18.86       24.77     13.73 o 
  -7  12  10       37.84       42.26      7.78 o 
  -6  12  10       72.34       72.08     11.51 o 
  -5  12  10        2.37       18.80      6.83 o 
  -4  12  10      444.42      461.03     20.25 o 
  -3  12  10      281.80      278.71     31.90 o 
  -2  12  10     1011.24     1029.87     36.60 o 
  -1  12  10       68.01       61.47     12.04 o 
   0  12  10      432.30      451.66     29.19 o 
   1  12  10        0.30        0.66      7.30 o 
   2  12  10        0.94        6.79      7.05 o 
   3  12  10        0.79        7.47      7.91 o 
   4  12  10      487.11      501.40     32.10 o 
  -7  13  10      107.84      103.97     10.47 o 
  -6  13  10      217.66      182.40     13.36 o 
  -5  13  10      826.14      785.67     23.22 o 
  -4  13  10        6.07       10.72      8.64 o 
  -3  13  10      207.88      226.42     19.39 o 
  -2  13  10       20.77       19.97     22.07 o 
  -1  13  10      162.27      153.26     16.75 o 
   0  13  10        0.29       -2.32      6.48 o 
   1  13  10      674.93      689.16     25.13 o 
   2  13  10      220.20      263.53     20.94 o 
   3  13  10      575.84      558.93     28.97 o 
   4  13  10        2.84       11.98      8.01 o 
  -6  14  10      197.80      189.92     13.77 o 
  -5  14  10       56.34       55.69     22.19 o 
  -4  14  10       84.03       88.86     11.41 o 
  -3  14  10       15.75       12.47      9.17 o 
  -2  14  10      585.13      588.45     28.34 o 
  -1  14  10      356.75      364.80     30.32 o 
   0  14  10      168.88      173.64     21.15 o 
   1  14  10      290.01      281.81     23.11 o 
   2  14  10        6.51       18.89     10.11 o 
   3  14  10      334.80      395.15     25.39 o 
   4  14  10      326.79      318.13     18.99 o 
  -6  15  10      506.17      551.17     24.01 o 
  -5  15  10       88.56      101.25     12.50 o 
  -4  15  10      223.99      216.53     16.21 o 
  -3  15  10       42.33       26.40      9.96 o 
  -2  15  10       23.28       11.80     15.12 o 
  -1  15  10       99.23      122.13     13.21 o 
   0  15  10      283.33      305.17     18.40 o 
   1  15  10      126.32      151.07     17.48 o 
   2  15  10     1272.20     1211.88     41.95 o 
   3  15  10       46.73       45.30     12.60 o 
  -5  16  10        2.49        2.48      7.08 o 
  -4  16  10        2.36        6.71      7.24 o 
  -3  16  10      240.35      231.05     20.63 o 
  -2  16  10        7.30       10.11      8.89 o 
  -1  16  10      225.81      219.66     16.18 o 
   0  16  10        1.83       20.03      9.90 o 
   1  16  10       31.75       32.30     11.13 o 
   2  16  10        4.58       26.19     21.02 o 
   3  16  10      333.96      340.30     30.81 o 
  -5  17  10      115.34      101.71     13.34 o 
  -4  17  10      630.41      597.24     24.79 o 
  -3  17  10        1.14        3.17      8.88 o 
  -2  17  10       11.98       14.86      9.36 o 
  -1  17  10      101.83      112.10     16.22 o 
   0  17  10      250.52      250.19     21.56 o 
   1  17  10       26.39       19.93      9.89 o 
   2  17  10      272.19      272.43     22.49 o 
  -4  18  10       29.96       29.97      9.12 o 
  -3  18  10      145.44      168.94     19.32 o 
  -2  18  10      518.93      535.16     55.00 o 
  -1  18  10      218.82      233.14     25.13 o 
   0  18  10       30.74       39.22     28.36 o 
   1  18  10        8.63       15.55     18.75 o 
  -2  19  10        3.25       14.63     11.16 o 
  -1  19  10      125.23      149.70     18.56 o 
  -7   0  11     1025.89     1074.54     39.78 o 
  -5   0  11      389.99      388.01     34.89 o 
  -3   0  11       61.00       73.03     12.35 o 
  -1   0  11     1632.63     1724.89     64.38 o 
   1   0  11     1010.00     1049.64     61.44 o 
   3   0  11       70.32       88.01     22.89 o 
   5   0  11        0.62       -9.92      9.92 o 
  -8   1  11       83.28       88.89      9.18 o 
  -7   1  11        7.18       17.09      6.67 o 
  -6   1  11      189.24      202.20     19.44 o 
  -5   1  11       10.69       10.76      8.61 o 
  -4   1  11      401.66      414.15     18.79 o 
  -3   1  11      603.89      652.00     20.02 o 
  -2   1  11     1319.95     1355.99     42.28 o 
  -1   1  11      150.81      149.02     10.60 o 
   0   1  11        4.48        3.93      5.23 o 
   1   1  11       34.64       41.04      7.21 o 
   2   1  11      876.89      904.79     28.70 o 
   3   1  11       71.56      101.97      9.91 o 
   4   1  11      217.53      247.83     16.21 o 
   5   1  11       79.61       93.78     15.84 o 
  -8   2  11      322.73      303.67     13.77 o 
  -7   2  11      325.40      337.55     16.85 o 
  -6   2  11      335.51      312.29     22.88 o 
  -5   2  11       14.64       15.99     12.09 o 
  -4   2  11      247.04      270.06     16.15 o 
  -3   2  11        0.00        5.45      6.63 o 
  -2   2  11      405.62      464.49     16.73 o 
  -1   2  11      141.66      157.10     11.09 o 
   0   2  11      789.26      822.91     24.88 o 
   1   2  11      298.93      293.53     16.12 o 
   2   2  11      283.36      288.44     13.97 o 
   3   2  11        0.35        1.65      6.58 o 
   4   2  11        1.86        4.81      7.15 o 
   5   2  11       31.11       40.56     12.18 o 
  -8   3  11       16.28       11.27      6.50 o 
  -7   3  11       10.72       18.49      7.42 o 
  -6   3  11        1.79        4.55      9.46 o 
  -5   3  11      190.17      209.88     14.87 o 
  -4   3  11       31.46       19.66      7.49 o 
  -3   3  11     1388.64     1430.91     34.65 o 
  -2   3  11       35.34       43.89      7.54 o 
  -1   3  11      126.47      131.03     21.29 o 
   0   3  11       12.20       19.32      7.22 o 
   1   3  11      106.80      130.62     10.47 o 
   2   3  11       28.57       41.82      9.10 o 
   3   3  11      738.58      763.92     35.24 o 
   4   3  11      113.72      125.70     20.38 o 
   5   3  11      282.66      344.88     19.28 o 
  -8   4  11      158.02      157.44     12.15 o 
  -7   4  11       29.95       33.29      8.38 o 
  -6   4  11      550.39      555.91     28.64 o 
  -5   4  11        7.47       -4.91      5.31 o 
  -4   4  11      117.52      132.76     12.47 o 
  -3   4  11      116.73      107.37     11.66 o 
  -2   4  11      559.14      570.67     21.82 o 
  -1   4  11      258.66      304.33     20.34 o 
   0   4  11      552.01      542.17     17.88 o 
   1   4  11      216.51      208.74     12.20 o 
   2   4  11      406.13      341.29     17.69 o 
   3   4  11       39.03       50.00     14.64 o 
   4   4  11       70.38      107.94     12.50 o 
   5   4  11        0.29        6.29      8.60 o 
  -8   5  11      242.78      235.58     13.86 o 
  -7   5  11      136.17      140.05     12.59 o 
  -6   5  11       19.58       22.69      7.76 o 
  -5   5  11      131.81      148.13     13.59 o 
  -4   5  11       65.94       56.28      9.28 o 
  -3   5  11      378.67      380.34     18.33 o 
  -2   5  11      775.33      772.53     27.29 o 
  -1   5  11       33.46       33.70      8.67 o 
   0   5  11        0.06        0.53      5.28 o 
   1   5  11       10.60        3.46      6.29 o 
   2   5  11      504.93      464.21     20.37 o 
   3   5  11      378.28      394.72     19.15 o 
   4   5  11       34.31       42.75      9.69 o 
   5   5  11      199.77      208.40     16.43 o 
  -7   6  11      681.86      675.06     28.74 o 
  -6   6  11      186.89      223.00     21.63 o 
  -5   6  11      219.72      202.02     14.97 o 
  -4   6  11       14.01       14.46      7.70 o 
  -3   6  11        6.84        7.73      6.33 o 
  -2   6  11       23.90       31.20      7.98 o 
  -1   6  11      606.04      568.99     32.67 o 
   0   6  11        3.05        2.09      5.77 o 
   1   6  11      926.59      898.81     23.46 o 
   2   6  11       73.92       92.53     10.20 o 
   3   6  11        1.34       24.86      8.21 o 
   4   6  11        9.31        5.46      7.87 o 
  -7   7  11        0.00        3.50      6.05 o 
  -6   7  11       54.45       84.28     15.79 o 
  -5   7  11        0.06       -0.25      6.10 o 
  -4   7  11      620.11      657.27     24.09 o 
  -3   7  11      111.18      120.84     12.73 o 
  -2   7  11      504.52      513.93     20.80 o 
  -1   7  11       12.73       10.90      6.42 o 
   0   7  11       76.96       67.24     12.94 o 
   1   7  11        0.86        6.58      6.08 o 
   2   7  11      595.86      601.69     19.81 o 
   3   7  11       23.11       26.39      8.41 o 
   4   7  11      278.74      282.37     18.06 o 
  -7   8  11      275.81      265.64     23.79 o 
  -6   8  11      282.96      289.53     18.38 o 
  -5   8  11      195.05      185.55     16.15 o 
  -4   8  11       67.42       68.55     10.52 o 
  -3   8  11       84.48       95.92     11.60 o 
  -2   8  11      234.12      229.43     17.09 o 
  -1   8  11      142.05      170.14     23.77 o 
   0   8  11      191.72      179.84     35.86 o 
   1   8  11      358.96      382.58     16.35 o 
   2   8  11      257.95      279.77     14.73 o 
   3   8  11        1.17        5.65     11.24 o 
   4   8  11       62.79       85.91     12.19 o 
  -7   9  11       83.85       98.23     12.28 o 
  -6   9  11        3.73        2.52      8.79 o 
  -5   9  11      571.02      574.06     33.06 o 
  -4   9  11      198.49      201.37     15.26 o 
  -3   9  11     1060.28     1045.81     30.21 o 
  -2   9  11       40.34       27.17      9.77 o 
  -1   9  11       49.73       41.68     10.96 o 
   0   9  11       34.94       40.69     11.41 o 
   1   9  11        0.55       12.13      7.73 o 
   2   9  11       16.64       16.35      6.89 o 
   3   9  11      616.19      650.07     39.05 o 
   4   9  11       75.66      101.51     16.23 o 
  -7  10  11       89.17      113.71     14.04 o 
  -6  10  11      786.16      756.70     42.10 o 
  -5  10  11        7.37       26.13      8.71 o 
  -4  10  11       24.72       21.38      8.35 o 
  -3  10  11        9.33       31.66     22.38 o 
  -2  10  11      492.88      543.50     27.38 o 
  -1  10  11       15.86       13.85     13.30 o 
   0  10  11      305.33      330.68     22.79 o 
   1  10  11      124.21      148.11     13.93 o 
   2  10  11      698.51      707.01     31.55 o 
   3  10  11        3.83        7.19      7.96 o 
  -6  11  11       95.04       92.24     12.64 o 
  -5  11  11      234.41      254.93     17.64 o 
  -4  11  11      332.86      369.92     19.94 o 
  -3  11  11      612.48      631.38     29.93 o 
  -2  11  11      221.73      250.42     30.93 o 
  -1  11  11       61.97       47.78     11.76 o 
   0  11  11       90.76      111.98     25.22 o 
   1  11  11        4.13       27.61      8.86 o 
   2  11  11      118.78      159.18     23.52 o 
   3  11  11      173.36      191.36     20.54 o 
  -6  12  11        0.98       -0.39      6.76 o 
  -5  12  11      279.39      284.93     22.16 o 
  -4  12  11        5.49        4.86      8.16 o 
  -3  12  11        5.84        3.02      8.68 o 
  -2  12  11      110.23      130.88     16.93 o 
  -1  12  11      350.11      402.67     25.37 o 
   0  12  11      174.57      119.83     16.41 o 
   1  12  11      786.27      826.39     54.76 o 
   2  12  11        5.03       12.12      9.17 o 
   3  12  11       32.68       50.43     21.59 o 
  -5  13  11       43.16       55.11     12.98 o 
  -4  13  11      496.24      513.64     28.66 o 
  -3  13  11       18.99       26.44     10.78 o 
  -2  13  11      271.19      292.59     22.40 o 
  -1  13  11       16.87        1.87     11.73 o 
   0  13  11        0.92       -7.45      8.29 o 
   1  13  11       36.53       22.13     11.35 o 
   2  13  11      488.38      525.66     28.87 o 
  -5  14  11      202.33      232.40     21.56 o 
  -4  14  11       50.06       56.86     13.49 o 
  -3  14  11        2.09       -1.78      7.78 o 
  -2  14  11       80.00      105.95     15.76 o 
  -1  14  11      349.53      367.52     35.05 o 
   0  14  11        1.14       -1.44      7.92 o 
   1  14  11      294.66      299.19     23.11 o 
  -4  15  11       75.50       52.45     13.49 o 
  -3  15  11      488.60      456.58     27.38 o 
  -2  15  11      188.21      206.51     36.74 o 
  -1  15  11        0.08        9.51      9.12 o 
   0  15  11       15.80       14.19      9.66 o 
   1  15  11       11.56       22.89     11.79 o 
  -2  16  11      153.00      165.43     19.32 o 
  -1  16  11       10.45       23.09     12.16 o 
  -6   0  12      455.17      505.27     40.82 o 
  -4   0  12      401.87      358.80     34.65 o 
  -2   0  12       72.10       53.30     11.65 o 
   0   0  12      122.66      157.53     16.58 o 
   2   0  12      906.65      909.03     34.30 o 
  -6   1  12        2.17       16.86      8.94 o 
  -5   1  12        7.82        6.95     13.61 o 
  -4   1  12        0.13       -4.09      7.85 o 
  -3   1  12      132.10      117.10     12.76 o 
  -2   1  12       87.32       92.48      9.92 o 
  -1   1  12      223.88      237.21     20.36 o 
   0   1  12      180.06      204.51     14.79 o 
   1   1  12      219.30      260.74     14.33 o 
   2   1  12       39.72       60.27      9.05 o 
   3   1  12      145.32      163.62     14.58 o 
  -6   2  12      122.70      111.43     17.07 o 
  -5   2  12      151.39      146.75     17.88 o 
  -4   2  12      194.60      204.11     19.81 o 
  -3   2  12      286.48      324.19     28.03 o 
  -2   2  12        3.11        1.64      6.95 o 
  -1   2  12        0.75        6.52      5.86 o 
   0   2  12       26.28       27.88     11.14 o 
   1   2  12      808.43      882.28     26.56 o 
   2   2  12      172.05      177.72     14.55 o 
   3   2  12      112.31      132.46     21.77 o 
  -6   3  12      114.93      141.40     18.34 o 
  -5   3  12       67.79       84.39     14.92 o 
  -4   3  12        1.01        3.59      6.45 o 
  -3   3  12        0.39        2.99      6.35 o 
  -2   3  12      469.19      519.67     21.67 o 
  -1   3  12       27.39       42.63      8.17 o 
   0   3  12      644.92      655.95     20.77 o 
   1   3  12       20.07       30.88      8.95 o 
   2   3  12       44.46       63.09     10.58 o 
   3   3  12        0.04        0.48      7.46 o 
  -6   4  12       80.90       72.40     28.67 o 
  -5   4  12      341.94      379.42     23.23 o 
  -4   4  12       43.41       43.51      9.51 o 
  -3   4  12      321.31      389.60     19.85 o 
  -2   4  12       31.25       26.67      8.33 o 
  -1   4  12       45.69       58.40     10.25 o 
   0   4  12        0.86        9.20      6.22 o 
   1   4  12      709.79      757.09     25.95 o 
   2   4  12      216.47      220.82     16.01 o 
   3   4  12      154.01      144.93     15.34 o 
  -6   5  12      112.20      109.68     27.94 o 
  -5   5  12        0.42        4.62      6.89 o 
  -4   5  12        2.93       13.08      7.76 o 
  -3   5  12      241.60      257.50     16.81 o 
  -2   5  12      139.14      129.18     13.01 o 
  -1   5  12      324.74      366.30     24.68 o 
   0   5  12        9.08       22.59      8.32 o 
   1   5  12      205.70      175.30     14.44 o 
   2   5  12       11.56       30.35      9.26 o 
   3   5  12      230.39      289.74     21.23 o 
  -6   6  12      226.47      248.70     17.87 o 
  -5   6  12       71.11       77.80     11.75 o 
  -4   6  12      503.74      518.46     22.49 o 
  -3   6  12       13.64       11.24      7.42 o 
  -2   6  12        0.12       -5.92      5.92 o 
  -1   6  12       59.84       95.03     14.62 o 
   0   6  12       96.13      111.60     15.90 o 
   1   6  12        0.12       10.41      8.03 o 
   2   6  12      718.36      716.95     29.07 o 
  -6   7  12       11.98       -0.65      8.51 o 
  -5   7  12       24.15       16.85      9.19 o 
  -4   7  12       10.20       12.07      7.54 o 
  -3   7  12      629.81      658.87     43.69 o 
  -2   7  12       57.69       70.39     11.21 o 
  -1   7  12      284.63      271.77     21.74 o 
   0   7  12      126.74      164.48     17.90 o 
   1   7  12      240.38      283.22     28.03 o 
   2   7  12       38.94       52.63     10.30 o 
  -5   8  12      123.68      117.41     13.82 o 
  -4   8  12      466.75      487.16     22.36 o 
  -3   8  12      190.06      201.40     18.60 o 
  -2   8  12        0.60        6.24      8.65 o 
  -1   8  12        0.01        8.96      9.65 o 
   0   8  12       50.27       52.98     12.64 o 
   1   8  12      144.30      115.20     16.12 o 
   2   8  12      118.78      125.84     13.47 o 
  -5   9  12        0.26        5.53      7.31 o 
  -4   9  12       45.72       54.71     11.10 o 
  -3   9  12       96.10      130.73     17.43 o 
  -2   9  12      794.90      868.79     36.46 o 
  -1   9  12       83.67       86.06     15.15 o 
   0   9  12      319.77      320.48     23.71 o 
   1   9  12        0.10        3.01      9.62 o 
  -4  10  12       65.48       83.19     14.75 o 
  -3  10  12      300.04      313.17     35.65 o 
  -2  10  12        0.03       10.89     21.95 o 
  -1  10  12       95.10       85.74     14.84 o 
   0  10  12       33.71       33.71     10.75 o 
   1  10  12      308.57      342.00     24.73 o 
  -4  11  12       35.72       24.46     10.66 o 
  -3  11  12      309.21      372.53     25.78 o 
  -2  11  12      420.10      519.42     28.78 o 
  -1  11  12       51.88       42.78     12.25 o 
   0  11  12      130.83      144.27     18.02 o 
  -3  12  12       10.33       19.47     10.50 o 
  -2  12  12        0.02        1.89      8.08 o 
  -1  12  12        9.11       -0.57     17.05 o 
  -3   0  13      286.43      252.54     31.27 o 
  -1   0  13      316.81      349.88     23.73 o 
  -4   1  13      201.17      219.22     20.75 o 
  -3   1  13        1.97        4.63     12.67 o 
  -2   1  13       20.49       14.31      8.50 o 
  -1   1  13        4.84        6.08      6.86 o 
   0   1  13      317.07      325.99     16.55 o 
  -4   2  13      303.37      294.27     23.83 o 
  -3   2  13       82.25       64.04     19.57 o 
  -2   2  13       61.45       68.49     11.58 o 
  -1   2  13       17.96       20.80      7.22 o 
   0   2  13      138.96      112.59     11.54 o 
  -4   3  13       66.50       92.34     15.86 o 
  -3   3  13        4.69        5.62      7.13 o 
  -2   3  13        4.41        7.25      6.99 o 
  -1   3  13       69.62       83.77     12.27 o 
   0   3  13        0.27        8.60      7.64 o 
  -3   4  13       62.75       62.97     17.14 o 
  -2   4  13      169.76      161.65     14.75 o 
  -1   4  13       16.98       15.31     11.46 o 
   0   4  13      113.57      147.16     17.47 o 
  -3   5  13       11.25       13.90      7.72 o 
  -2   5  13       49.09       48.01     10.30 o 
  -1   5  13      141.34      177.57     35.14 o 
                                                 
